# Supplementary material for: The Interplay between Microscopic and Mesoscopic Structures in Complex Networks
Source: PLoS One. 2011 Aug 1;6(8):e21282. doi: 10.1371/journal.pone.0021282 (PMC3148213; doi:10.1371/journal.pone.0021282)
Supplement: Dataset S1 — The parameters estimated and the latent class assignments for the nodes of the chemical synapse network of c. elegans as used to generate figure 3 . (TXT) [file pone.0021282.s002.txt]

# Inferred parameters and latent classes for the C.. Elegans Neural network using ERGM (10) with 15 classes
# Soma positions are: (H)ead, (M)iddle, (T)ail
# Ganglion Types are:
# A	Anterior ganglion
# B	Dorsal ganglion
# C	Lateral ganglion
# D	Ventral ganglion
# E	Retrovesicular ganglion
# F	Posterolateral ganglion
# G	Ventral cord neuron group
# H	Pre-anal ganglion
# J	Dorso-rectal ganglion
# K	lumbar ganglion
#							P(sigma)
#i	alpha(i)	observed outdegree	modeled outdegree	beta(i)	observed indegree	modeled indegree	P(0)	P(1)	P(2)	P(3)	P(4)	P(5)	P(6)	P(7)	P(8)	P(9)	P(10)	P(11)	P(12)	P(13)	P(14)	Class Assigned	neuron name	Soma	Ganglion	Description
70	0.236197	4	4.397283	0.207047	3	3.497624	0.98	0	0	0	0	0	0	0	0	0	0	0	0.02	0	0	0	ASGL	H	C	Amphid neurons, single ciliated endings
113	0.240481	4	4.379081	0.158239	2	2.621423	1	0	0	0	0	0	0	0	0	0	0	0	0	0	0	0	ASJL	H	C	Amphid neurons, single ciliated endings
49	0.178744	3	3.562709	0.451593	9	8.825993	1	0	0	0	0	0	0	0	0	0	0	0	0	0	0	0	ASKL	H	C	Amphid neurons, single ciliated endings
121	0.197236	3	3.493662	0.161308	2	2.609556	0.99	0	0	0	0	0	0	0	0	0	0	0	0	0.01	0	0	ASJR	H	C	Amphid neurons, single ciliated endings
57	0.276681	5	5.288064	0.203949	3	3.50788	1	0	0	0	0	0	0	0	0	0	0	0	0	0	0	0	ASKR	H	C	Amphid neurons, single ciliated endings
109	0.471164	12	11.763476	0.545	13	12.577179	1	0	0	0	0	0	0	0	0	0	0	0	0	0	0	0	AIAL	H	D	Amphid interneuron
135	0.586701	16	15.434502	0.135914	2	2.705516	1	0	0	0	0	0	0	0	0	0	0	0	0	0	0	0	AIML	H	D	Ring interneuron
134	0.523583	13	12.606576	0.139764	2	2.692608	1	0	0	0	0	0	0	0	0	0	0	0	0	0	0	0	AIMR	H	D	Ring interneuron
210	0.585021	17	16.452562	0.478707	11	10.770263	1	0	0	0	0	0	0	0	0	0	0	0	0	0	0	0	HSNL	M	F	Hermaphrodite specific motor neurons (die in male embryo), innervate vulval muscles, serotonergic
206	0.26957	5	5.312536	0.105137	1	1.765342	0.6	0	0	0	0	0	0	0	0	0	0	0.01	0	0.39	0	0	VC04	M	G	Hermaphrodite specific ventral cord motor neuron innervates vulval muscles and ventral body muscles
208	0.414782	9	8.905641	0.145984	2	2.66944	0.95	0	0	0	0	0	0	0	0	0	0	0	0	0.05	0	0	VC05	M	G	Hermaphrodite specific ventral cord motor neuron innervates vulval muscles and ventral body muscles
258	0.261922	5	5.339168	0.411573	8	7.942788	1	0	0	0	0	0	0	0	0	0	0	0	0	0	0	0	PVQL	T	K	Interneuron, projects along ventral cord to ring
278	0.10856	1	1.739614	0.063681	0	0.924768	0.68	0	0.03	0.01	0	0.01	0.03	0.02	0.01	0	0.03	0	0.11	0.07	0	0	PLML	T	K	Posterior lateral microtubule cells, touch receptor neurons
140	0.359235	14	14.134437	0.434749	13	12.848956	0	1	0	0	0	0	0	0	0	0	0	0	0	0	0	1	AVKL	H	D	Ring and ventral cord interneuron
220	0.179096	7	7.659537	0.237596	7	7.457804	0	1	0	0	0	0	0	0	0	0	0	0	0	0	0	1	PDEL	M	F	Neuron, dopaminergic of postderid sensillum
222	0.102598	4	4.8771	0.228401	7	7.489099	0	1	0	0	0	0	0	0	0	0	0	0	0	0	0	1	PDER	M	F	Neuron, dopaminergic of postderid sensillum
192	0.348173	14	14.1608	0.073432	2	2.988602	0	1	0	0	0	0	0	0	0	0	0	0	0	0	0	1	AVM	M	F	Anterior ventral microtubule cell, touch receptor
227	0.160228	7	7.732326	0.061165	2	3.07609	0	1	0	0	0	0	0	0	0	0	0	0	0	0	0	1	PVM	M	F	Posterior ventral microtubule cell, touch receptor
269	0.523435	22	21.632351	0.314559	9	9.226609	0	1	0	0	0	0	0	0	0	0	0	0	0	0	0	1	PVR	T	K	Interneuron, projects along ventral cord to ring
43	0.345462	9	9.121743	0.332636	5	5.120629	0	0	0.99	0	0	0	0	0	0	0	0	0	0	0	0	2	URXL	H	B	Ring interneuron
44	0.228688	5	5.426518	0.193416	2	2.487298	0	0	1	0	0	0	0	0	0	0	0	0	0	0	0	2	ALA	H	B	Neuron, sends processes laterally and along dorsal cord
59	0.515916	16	15.654374	0.227072	3	3.413949	0	0	1	0	0	0	0	0	0	0	0	0	0	0	0	2	ADLL	H	C	Amphid neuron
76	0.420848	12	11.91251	0.368732	6	6.02565	0	0	1	0	0	0	0	0	0	0	0	0	0	0	0	2	ASHL	H	C	Amphid neurons, single ciliated endings
149	0.669071	26	25.227237	0.302406	5	5.224885	0	0	1	0	0	0	0	0	0	0	0	0	0	0	0	2	ADEL	H	E	Anterior deirid, sensory neuron
143	0.420834	12	11.912509	0.368758	6	6.025547	0	0	1	0	0	0	0	0	0	0	0	0	0	0	0	2	FLPL	H	E	Neuron, ciliated ending in head, no supporting cells, associated with ILso
154	0.463034	14	13.79909	0.438408	8	7.833202	0	0	1	0	0	0	0	0	0	0	0	0	0	0	0	2	ADAL	H	E	Ring interneuron
156	0.561137	19	18.540255	0.429168	8	7.865133	0	0	1	0	0	0	0	0	0	0	0	0	0	0	0	2	RMGL	H	E	Ring interneuron
151	0.578046	20	19.493653	0.42733	8	7.871428	0	0	1	0	0	0	0	0	0	0	0	0	0	0	0	2	ADER	H	E	Anterior deirid, sensory neuron
144	0.495464	15	14.707847	0.228807	3	3.407951	0	0	1	0	0	0	0	0	0	0	0	0	0	0	0	2	FLPR	H	E	Neuron, ciliated ending in head, no supporting cells, associated with ILso
196	0.374564	10	10.039682	0.286542	4	4.24675	0	0	1	0	0	0	0	0	0	0	0	0	0	0	0	2	ALML	M	F	Anterior lateral microtubule cell
223	0.352236	9	9.099681	0.186757	2	2.510624	0	0	1	0	0	0	0	0	0	0	0	0	0	0	0	2	SDQL	M	F	Post. lateral interneuron, process projects into ring
178	0.358042	9	9.081568	0.071836	0	0.889371	0	0	0.99	0	0	0	0	0	0	0	0.01	0	0	0	0	2	SDQR	M	F	Ant. lateral interneuron, process projects into ring
197	0.286526	6	6.287925	0.115818	1	1.714943	0	0	0.56	0.13	0	0	0	0.02	0.22	0	0.05	0	0	0.01	0	2	ALMR	M	F	Anterior lateral microtubule cell
30	0.533934	12	11.581157	0.279642	5	5.267435	0	0	0	1	0	0	0	0	0	0	0	0	0	0	0	3	CEPVL	H	A	Cephalic neurons, contain dopamine
6	0.351979	6	6.065024	0.283981	5	5.255019	0	0	0	1	0	0	0	0	0	0	0	0	0	0	0	3	IL1DL	H	A	Inner labial neuron
8	0.421877	8	7.875001	0.242553	4	4.36327	0	0	0	0.99	0	0	0	0	0.01	0	0	0	0	0	0	3	IL1L	H	A	Inner labial neuron
4	0.269648	4	4.285226	0.322536	6	6.153265	0	0	0	1	0	0	0	0	0	0	0	0	0	0	0	3	IL1VL	H	A	Inner labial neuron
0	0.418171	8	7.885025	0.05726	0	0.935298	0	0	0	0.85	0	0	0	0	0.15	0	0	0	0	0	0	3	IL2DL	H	A	Inner labial neuron
7	0.55817	13	12.517823	0.239699	4	4.370684	0	0	0	1	0	0	0	0	0	0	0	0	0	0	0	3	OLLL	H	A	Lateral outer labial neurons
16	0.42253	8	7.873128	0.200823	3	3.471533	0	0	0.01	0.99	0	0	0	0	0	0	0	0	0	0	0	3	URBL	H	A	Neuron, presynaptic in ring, ending in head
9	0.352835	6	6.062214	0.244346	4	4.35755	0	0	0	1	0	0	0	0	0	0	0	0	0	0	0	3	URYDL	H	A	Neuron, presynaptic in ring, ending in head
13	0.511205	11	10.637178	0.105948	1	1.73078	0	0	0	0.98	0	0	0	0	0.02	0	0	0	0	0	0	3	URYVL	H	A	Neuron, presynaptic in ring, ending in head
10	0.22406	3	3.405144	0.323466	6	6.150516	0	0	0	1	0	0	0	0	0	0	0	0	0	0	0	3	OLQDL	H	A	Quadrant outer labial neuron
28	0.066471	0	0.893082	0.423794	9	8.880409	0	0	0	1	0	0	0	0	0	0	0	0	0	0	0	3	RMEL	H	A	Ring motor neuron
3	0.225206	3	3.401699	0.246446	4	4.351254	0	0	0	0.99	0	0	0	0	0.01	0	0	0	0	0	0	3	URADL	H	A	Ring motor neuron
21	0.267755	4	4.291272	0.155616	2	2.591935	0	0	0	0.91	0	0	0	0	0.09	0	0	0	0	0	0	3	URAVL	H	A	Ring motor neuron
14	0.170463	2	2.548536	0.548454	14	13.563875	0	0	0	1	0	0	0	0	0	0	0	0	0	0	0	3	RIPL	H	A	Ring/pharynx interneuron, only direct connection between pharynx and ring
18	0.174584	2	2.536513	0.324344	6	6.147671	0	0	0	1	0	0	0	0	0	0	0	0	0	0	0	3	IL1DR	H	A	Inner labial neuron
20	0.533186	12	11.583694	0.316479	6	6.171329	0	0	0	1	0	0	0	0	0	0	0	0	0	0	0	3	IL1R	H	A	Inner labial neuron
35	0.311612	5	5.174017	0.321548	6	6.156053	0	0	0	0.99	0	0	0	0	0.01	0	0	0	0	0	0	3	IL1VR	H	A	Inner labial neuron
5	0.443154	9	8.817673	0.055023	0	0.947415	0	0	0	0.74	0	0	0	0	0.26	0	0	0	0	0	0	3	IL2DR	H	A	Inner labial neuron
17	0.482696	10	9.71163	0.153441	2	2.597778	0	0	0	0.98	0	0	0	0	0.02	0	0	0	0	0	0	3	IL2VR	H	A	Inner labial neuron
11	0.351575	6	6.06655	0.155279	2	2.592872	0	0	0	0.95	0	0	0	0	0.04	0	0	0	0	0	0	3	URYDR	H	A	Neuron, presynaptic in ring, ending in head
26	0.482441	10	9.713621	0.153304	2	2.599059	0	0	0	0.97	0	0	0	0	0.03	0	0	0	0	0	0	3	URYVR	H	A	Neuron, presynaptic in ring, ending in head
25	0.310786	5	5.177194	0.321156	6	6.15824	0	0	0	0.99	0	0	0	0	0.01	0	0	0	0	0	0	3	OLQDR	H	A	Quadrant outer labial neuron
34	0.065151	0	0.898318	0.571037	15	14.504536	0	0	0	1	0	0	0	0	0	0	0	0	0	0	0	3	RMER	H	A	Ring motor neuron
19	0.351375	6	6.06706	0.200697	3	3.472241	0	0	0	0.97	0	0	0	0	0.03	0	0	0	0	0	0	3	URADR	H	A	Ring motor neuron
33	0.311736	5	5.173565	0.155497	2	2.591977	0	0	0	0.94	0	0	0	0	0.06	0	0	0	0	0	0	3	URAVR	H	A	Ring motor neuron
27	0.170527	2	2.54886	0.526016	13	12.620229	0	0	0	1	0	0	0	0	0	0	0	0	0	0	0	3	RIPR	H	A	Ring/pharynx interneuron, only direct connection between pharynx and ring
39	0.636381	17	16.307769	0.31327	6	6.179383	0	0	0	1	0	0	0	0	0	0	0	0	0	0	0	3	CEPDL	H	B	Cephalic neurons, contain dopamine
40	0.118663	1	1.692194	0.527054	13	12.616808	0	0	0	1	0	0	0	0	0	0	0	0	0	0	0	3	RMDVL	H	C	Ring motor neuron/interneuron, many synapses
63	0.060486	0	0.919886	0.112389	1	1.714371	0.01	0	0.05	0.41	0	0.01	0.02	0.1	0.32	0	0.04	0	0.02	0.01	0	3	SIBDL	H	C	Similar to SIA
131	0.414219	8	7.898135	0.543571	14	13.578589	0	0	0	1	0	0	0	0	0	0	0	0	0	0	0	3	RICR	H	C	Ring interneuron
45	0.219139	3	3.419481	0.547624	14	13.566732	0	0	0	1	0	0	0	0	0	0	0	0	0	0	0	3	RMDVR	H	C	Ring motor neuron/interneuron, many synapses
77	0.065252	0	0.899585	0.248925	4	4.344161	0	0	0.01	0.88	0	0	0	0	0.1	0	0	0	0	0	0	3	SIBDR	H	C	Similar to SIA
101	0.059682	0	0.925265	0.248062	4	4.342902	0	0	0.01	0.58	0	0	0	0.01	0.4	0	0	0	0	0	0	3	SIADL	H	D	Receive a few synapses in the ring, have posteriorly directed processes that run sublaterally
129	0.065211	0	0.899928	0.288597	5	5.241017	0	0	0	0.9	0	0	0	0	0.09	0	0	0	0	0	0	3	SIAVL	H	D	Receive a few synapses in the ring, have posteriorly directed processes that run sublaterally
67	0.117224	1	1.696308	0.608507	17	16.407105	0	0	0	1	0	0	0	0	0	0	0	0	0	0	0	3	RMDDL	H	D	Ring motor neuron/interneuron, many synapses
83	0.059889	0	0.929031	0.291671	5	5.245427	0	0	0.14	0.75	0	0	0	0.04	0.05	0	0	0	0	0	0.02	3	SIBVL	H	D	Similar to SIA
123	0.062031	0	0.914985	0.207463	3	3.453651	0	0	0.05	0.69	0	0	0	0.02	0.24	0	0	0	0	0	0	3	SIADR	H	D	Receive a few synapses in the ring, have posteriorly directed processes that run sublaterally
88	0.169985	2	2.549842	0.569418	15	14.510422	0	0	0	1	0	0	0	0	0	0	0	0	0	0	0	3	RMDDR	H	D	Ring motor neuron/interneuron, many synapses
97	0.064782	0	0.90186	0.289364	5	5.24049	0	0	0.02	0.89	0	0	0	0.01	0.08	0	0	0	0	0	0	3	SIBVR	H	D	Similar to SIA
47	0.565159	37	36.696868	0.767512	53	52.056012	0	0	0	0	1	0	0	0	0	0	0	0	0	0	0	4	AVAL	H	C	Ventral cord interneuron
118	0.301038	19	19.380413	0.471945	27	26.895961	0	0	0	0	1	0	0	0	0	0	0	0	0	0	0	4	AVDL	H	C	Ventral cord interneuron
55	0.697111	49	48.302196	0.738651	49	48.119759	0	0	0	0	1	0	0	0	0	0	0	0	0	0	0	4	AVAR	H	C	Ventral cord interneuron
116	0.379318	24	24.174075	0.56166	33	32.650212	0	0	0	0	1	0	0	0	0	0	0	0	0	0	0	4	AVDR	H	C	Ventral cord interneuron
36	0.512326	7	6.684895	0.306272	5	5.291886	0	0	0	0	0	1	0	0	0	0	0	0	0	0	0	5	RID	H	B	Ring interneuron, projects along dorsal cord
142	0.086073	0	0.831577	0.47061	8	7.845755	0	0	0	0	0	1	0	0	0	0	0	0	0	0	0	5	SABVL	H	E	Ring interneuron, anteriorly projecting process that runs sublaterally, synapses to anterior body muscles in L1
145	0.080886	0	0.873994	0.380026	6	6.098847	0	0	0	0	0	0.89	0.01	0	0	0.1	0	0	0	0	0	5	SABVR	H	E	Ring interneuron, anteriorly projecting process that runs sublaterally, synapses to anterior body muscles in L1
161	0.154486	1	1.618681	0.545832	10	9.625867	0	0	0	0	0	1	0	0	0	0	0	0	0	0	0	5	SABD	H	E	Ring interneuron, anteriorly projecting process that runs sublaterally, synapses to anterior body muscles in L1
165	0.232304	2	2.417931	0.417941	7	6.990661	0	0	0	0	0	1	0	0	0	0	0	0	0	0	0	5	AS01	M	E	Ventral cord motor neuron, innervates dorsal muscles, no ventral counterpart
160	0.237538	2	2.402999	0.32141	5	5.25894	0	0	0	0	0	1	0	0	0	0	0	0	0	0	0	5	VA01	M	E	Ventral cord motor neuron, innervates vent. body muscles
138	0.470138	6	5.796097	0.258851	4	4.419557	0	0	0	0	0	1	0	0	0	0	0	0	0	0	0	5	VB02	M	E	Ventral cord motor neuron, innervates vent. body muscles
167	0.294045	3	3.26287	0.457601	8	7.87609	0	0	0	0	0	1	0	0	0	0	0	0	0	0	0	5	DA01	M	E	Ventral cord motor neurons, innervate dorsal muscles
164	0.514609	7	6.672936	0.098813	1	1.826747	0	0	0	0	0	0.96	0	0	0	0	0	0.04	0	0	0	5	DB01	M	E	Ventral cord motor neurons, innervate dorsal muscles, reciprocal inhibitor
152	0.421206	5	4.926093	0.261838	4	4.412028	0	0	0	0	0	1	0	0	0	0	0	0	0	0	0	5	DB02	M	E	Ventral cord motor neurons, innervate dorsal muscles, reciprocal inhibitor
171	0.300586	3	3.243326	0.367473	6	6.130357	0	0	0	0	0	1	0	0	0	0	0	0	0	0	0	5	AS02	M	G	Ventral cord motor neuron, innervates dorsal muscles, no ventral counterpart
182	0.360288	4	4.088878	0.363896	6	6.138395	0	0	0	0	0	1	0	0	0	0	0	0	0	0	0	5	AS03	M	G	Ventral cord motor neuron, innervates dorsal muscles, no ventral counterpart
189	0.232308	2	2.417988	0.417944	7	6.990716	0	0	0	0	0	1	0	0	0	0	0	0	0	0	0	5	AS04	M	G	Ventral cord motor neuron, innervates dorsal muscles, no ventral counterpart
199	0.226363	2	2.435108	0.502996	9	8.748331	0	0	0	0	0	1	0	0	0	0	0	0	0	0	0	5	AS05	M	G	Ventral cord motor neuron, innervates dorsal muscles, no ventral counterpart
204	0.165371	1	1.587924	0.325131	5	5.250802	0	0	0	0	0	0.99	0.01	0	0	0	0	0	0	0	0	5	AS06	M	G	Ventral cord motor neuron, innervates dorsal muscles, no ventral counterpart
213	0.09044	0	0.82052	0.221612	3	3.523837	0	0	0	0	0	0.97	0.02	0	0	0.01	0	0	0	0	0	5	AS07	M	G	Ventral cord motor neuron, innervates dorsal muscles, no ventral counterpart
219	0.085464	0	0.856675	0.168833	2	2.653138	0	0	0	0	0	0.88	0.05	0	0	0.07	0	0	0	0	0	5	AS08	M	G	Ventral cord motor neuron, innervates dorsal muscles, no ventral counterpart
230	0.138607	1	1.723199	0.2271	3	3.496115	0	0	0	0	0	0.75	0.03	0	0	0.22	0	0	0	0	0	5	AS09	M	G	Ventral cord motor neuron, innervates dorsal muscles, no ventral counterpart
236	0.088644	0	0.822702	0.378369	6	6.106539	0	0	0	0	0	1	0	0	0	0	0	0	0	0	0	5	AS10	M	G	Ventral cord motor neuron, innervates dorsal muscles, no ventral counterpart
169	0.452672	6	5.851063	0.485324	9	8.793409	0	0	0	0	0	1	0	0	0	0	0	0	0	0	0	5	VA02	M	G	Ventral cord motor neuron, innervates vent. body muscles
177	0.40726	5	4.968935	0.44922	8	7.897311	0	0	0	0	0	1	0	0	0	0	0	0	0	0	0	5	VA03	M	G	Ventral cord motor neuron, innervates vent. body muscles
185	0.360287	4	4.088872	0.363902	6	6.138512	0	0	0	0	0	1	0	0	0	0	0	0	0	0	0	5	VA04	M	G	Ventral cord motor neuron, innervates vent. body muscles
191	0.303617	3	3.234699	0.318423	5	5.265001	0	0	0	0	0	1	0	0	0	0	0	0	0	0	0	5	VA05	M	G	Ventral cord motor neuron, innervates vent. body muscles
201	0.363558	4	4.079098	0.315294	5	5.271739	0	0	0	0	0	1	0	0	0	0	0	0	0	0	0	5	VA06	M	G	Ventral cord motor neuron, innervates vent. body muscles
233	0.090441	0	0.820526	0.221613	3	3.523848	0	0	0	0	0	0.97	0.02	0	0	0.01	0	0	0	0	0	5	VA10	M	G	Ventral cord motor neuron, innervates vent. body muscles
170	0.236278	2	2.407745	0.155481	2	2.695651	0	0	0	0	0	0.95	0	0	0	0	0	0.05	0	0	0	5	VB03	M	G	Ventral cord motor neuron, innervates vent. body muscles
179	0.240622	2	2.394167	0.214351	3	3.54151	0	0	0	0	0	0.99	0	0	0	0	0	0.01	0	0	0	5	VB04	M	G	Ventral cord motor neuron, innervates vent. body muscles
186	0.226058	2	2.435278	0.200198	3	3.593707	0	0	0	0	0	0.9	0	0	0	0	0	0.1	0	0	0	5	VB05	M	G	Ventral cord motor neuron, innervates vent. body muscles
173	0.349401	4	4.122056	0.49396	9	8.77112	0	0	0	0	0	1	0	0	0	0	0	0	0	0	0	5	DA02	M	G	Ventral cord motor neurons, innervate dorsal muscles
184	0.44856	6	5.864027	0.522799	10	9.686402	0	0	0	0	0	1	0	0	0	0	0	0	0	0	0	5	DA03	M	G	Ventral cord motor neurons, innervate dorsal muscles
194	0.414621	5	4.94619	0.360403	6	6.146665	0	0	0	0	0	1	0	0	0	0	0	0	0	0	0	5	DA04	M	G	Ventral cord motor neurons, innervate dorsal muscles
207	0.297394	3	3.25276	0.41392	7	7.000064	0	0	0	0	0	1	0	0	0	0	0	0	0	0	0	5	DA05	M	G	Ventral cord motor neurons, innervate dorsal muscles
224	0.303593	3	3.234384	0.318416	5	5.264866	0	0	0	0	0	1	0	0	0	0	0	0	0	0	0	5	DA06	M	G	Ventral cord motor neurons, innervate dorsal muscles
237	0.085465	0	0.856669	0.168832	2	2.653132	0	0	0	0	0	0.88	0.05	0	0	0.07	0	0	0	0	0	5	DA07	M	G	Ventral cord motor neurons, innervate dorsal muscles
172	0.50164	7	6.718497	0.441224	8	7.917753	0	0	0	0	0	1	0	0	0	0	0	0	0	0	0	5	DB03	M	G	Ventral cord motor neurons, innervate dorsal muscles, reciprocal inhibitor
188	0.235042	2	2.409783	0.371122	6	6.122506	0	0	0	0	0	1	0	0	0	0	0	0	0	0	0	5	DB04	M	G	Ventral cord motor neurons, innervate dorsal muscles, reciprocal inhibitor
203	0.0898	0	0.818851	0.328042	5	5.245081	0	0	0	0	0	1	0	0	0	0	0	0	0	0	0	5	DB05	M	G	Ventral cord motor neurons, innervate dorsal muscles, reciprocal inhibitor
218	0.089802	0	0.818861	0.328037	5	5.244996	0	0	0	0	0	1	0	0	0	0	0	0	0	0	0	5	DB06	M	G	Ventral cord motor neurons, innervate dorsal muscles, reciprocal inhibitor
205	0.079256	0	0.850895	0.372629	5	5.012859	0	0	0	0	0	0	1	0	0	0	0	0	0	0	0	6	VD07	M	G	Ventral cord motor neuron, innervates vent body muscles, reciprocal inhibitor
221	0.083467	0	0.834462	0.271935	3	3.281843	0	0	0	0	0	0	1	0	0	0	0	0	0	0	0	6	VD09	M	G	Ventral cord motor neuron, innervates vent body muscles, reciprocal inhibitor
232	0.217965	2	2.427219	0.261202	3	3.314544	0	0	0	0	0	0	1	0	0	0	0	0	0	0	0	6	VD10	M	G	Ventral cord motor neuron, innervates vent body muscles, reciprocal inhibitor
238	0.277797	3	3.26922	0.25607	3	3.330362	0	0	0	0	0	0	1	0	0	0	0	0	0	0	0	6	VD11	M	G	Ventral cord motor neuron, innervates vent body muscles, reciprocal inhibitor
211	0.289524	3	3.236485	0.137693	1	1.648538	0	0	0	0	0	0.03	0.97	0	0	0	0	0	0	0	0	6	VA07	M	G	Ventral cord motor neuron, innervates vent. body muscles
216	0.421037	6	5.88757	0.292663	4	4.241289	0	0	0	0	0	0	1	0	0	0	0	0	0	0	0	6	VA08	M	G	Ventral cord motor neuron, innervates vent. body muscles
228	0.360548	5	5.05944	0.427691	7	6.878989	0	0	0	0	0	0	1	0	0	0	0	0	0	0	0	6	VA09	M	G	Ventral cord motor neuron, innervates vent. body muscles
239	0.311765	4	4.189751	0.43306	7	6.862117	0	0	0	0	0	0	1	0	0	0	0	0	0	0	0	6	VA11	M	G	Ventral cord motor neuron, innervates vent. body muscles
193	0.381704	5	4.990774	0.24659	3	3.359359	0	0	0	0	0	0	1	0	0	0	0	0	0	0	0	6	VB06	M	G	Ventral cord motor neuron, innervates vent. body muscles
202	0.155876	1	1.592742	0.208897	2	2.450197	0	0	0	0	0	0	1	0	0	0	0	0	0	0	0	6	VB07	M	G	Ventral cord motor neuron, innervates vent. body muscles
212	0.365567	5	5.043394	0.387689	6	5.986357	0	0	0	0	0	0	1	0	0	0	0	0	0	0	0	6	VB08	M	G	Ventral cord motor neuron, innervates vent. body muscles
217	0.283255	3	3.251873	0.199816	2	2.477581	0	0	0	0	0	0	1	0	0	0	0	0	0	0	0	6	VB09	M	G	Ventral cord motor neuron, innervates vent. body muscles
229	0.321637	4	4.158481	0.349631	5	5.085968	0	0	0	0	0	0	1	0	0	0	0	0	0	0	0	6	VB10	M	G	Ventral cord motor neuron, innervates vent. body muscles
234	0.277898	3	3.26889	0.256069	3	3.330296	0	0	0	0	0	0	1	0	0	0	0	0	0	0	0	6	VB11	M	G	Ventral cord motor neuron, innervates vent. body muscles
235	0.14877	1	1.615024	0.318956	4	4.159868	0	0	0	0	0	0	1	0	0	0	0	0	0	0	0	6	DB07	M	G	Ventral cord motor neurons, innervate dorsal muscles, reciprocal inhibitor
214	0.075943	0	0.86268	0.456367	7	6.786745	0	0	0	0	0	0	1	0	0	0	0	0	0	0	0	6	DD04	M	G	Ventral cord motor neurons, reciprocal inhibitors, change synaptic pattern during L1
231	0.209152	2	2.454739	0.360893	5	5.050118	0	0	0	0	0	0	1	0	0	0	0	0	0	0	0	6	DD05	M	G	Ventral cord motor neurons, reciprocal inhibitors, change synaptic pattern during L1
215	0.227623	2	2.397189	0.142303	1	1.63059	0	0	0	0	0	0	1	0	0	0	0	0	0	0	0	6	VD08	M	G	Ventralcord motor neuron, innervates vent body muscles, reciprocal inhibitor
249	0.159603	1	1.581313	0.145842	1	1.619954	0	0	0	0	0	0	1	0	0	0	0	0	0	0	0	6	PDB	T	H	Motor neuron, process in dorsal cord, cell body in pre-anal ganglion
251	0.387483	5	4.971546	0.19164	2	2.502475	0	0	0	0	0	0	1	0	0	0	0	0	0	0	0	6	PDA	T	H	Motor neuron, process in dorsal cord, same as Y cell in hermaphrodite, Y.a in male
240	0.267878	3	3.30063	0.35513	5	5.068471	0	0	0	0	0	0	1	0	0	0	0	0	0	0	0	6	AS11	M	H	Ventral cord motor neuron, innervates dorsal muscles, no ventral counterpart
241	0.321637	4	4.158464	0.349628	5	5.085918	0	0	0	0	0	0	1	0	0	0	0	0	0	0	0	6	VD12	M	H	Ventral cord motor neuron, innervates vent body muscles, reciprocal inhibitor
250	0.307103	4	4.204345	0.469977	8	7.764138	0	0	0	0	0	0	1	0	0	0	0	0	0	0	0	6	VD13	M	H	Ventral cord motor neuron, innervates vent body muscles, reciprocal inhibitor
244	0.56205	11	10.533421	0.531164	11	10.624587	0	0	0	0	0	0	1	0	0	0	0	0	0	0	0	6	VA12	M	H	Ventral cord motor neuron, innervates vent. body muscles, but also interneuron in preanal ganglion
248	0.193861	2	2.501951	0.514843	9	8.640113	0	0	0	0	0	0	1	0	0	0	0	0	0	0	0	6	DA09	M	H	Ventral cord motor neurons, innervate dorsal muscles
245	0.074285	0	0.869134	0.492761	8	7.690312	0	0	0	0	0	0	1	0	0	0	0	0	0	0	0	6	DD06	M	H	Ventral cord motor neurons, reciprocal inhibitors, change synaptic pattern during L1
252	0.484466	7	6.701521	0.069271	0	0.883881	0	0	0	0	0	0	1	0	0	0	0	0	0	0	0	6	DVB	T	J	An excitatory GABAergic motor neuron/interneuron located in dorso-rectal ganglion. Innervates rectal muscles
274	0.431937	6	5.850893	0.187915	2	2.513867	0	0	0	0	0	0	1	0	0	0	0	0	0	0	0	6	PHCL	T	K	Neuron, striated rootlet in male, possibly sensory in tail spike
273	0.484407	7	6.701733	0.069269	0	0.883906	0	0	0	0	0	0	1	0	0	0	0	0	0	0	0	6	PHCR	T	K	Neuron, striated rootlet in male, possibly sensory in tail spike
23	0.147075	2	2.615987	0.235772	4	4.357864	0	0	0	0	0	0	0	0.91	0.09	0	0	0	0	0	0	7	RMED	H	A	Ring motor neuron
52	0.446147	11	10.827143	0.319646	7	7.139209	0	0	0	0	0	0	0	0.98	0.01	0	0.02	0	0	0	0	7	URXR	H	B	Ring interneuron
100	0.264016	5	5.308447	0.300906	6	6.187296	0	0	0.01	0	0	0	0	0.79	0	0	0.2	0	0	0	0	7	AUAL	H	C	Neuron, process runs with amphid processes but lacks ciliated ending
94	0.394411	10	9.974815	0.584901	19	18.421345	0	0	0	0	0	0	0	1	0	0	0	0	0	0	0	7	RIBL	H	C	Ring interneuron
125	0.462123	12	11.790087	0.425947	11	10.842688	0	0	0	0	0	0	0	1	0	0	0	0	0	0	0	7	RICL	H	C	Ring interneuron
41	0.367807	8	8.03335	0.260532	5	5.293952	0	0	0	0	0	0	0	0.98	0	0	0.02	0	0	0	0	7	SAAVL	H	C	Ring interneuron, anteriorly projecting process that runs sublaterally
112	0.451186	12	11.822987	0.530662	16	15.568002	0	0	0	0	0	0	0	1	0	0	0	0	0	0	0	7	RIML	H	C	Ring motor neuron
106	0.402431	10	9.950125	0.516271	15	14.601528	0	0	0	0	0	0	0	1	0	0	0	0	0	0	0	7	RIBR	H	C	Ring interneuron
50	0.227781	4	4.400348	0.303252	6	6.17527	0	0	0	0	0	0	0	0.97	0	0	0.03	0	0	0	0	7	SAAVR	H	C	Ring interneuron, anteriorly projecting process that runs sublaterally
114	0.555836	17	16.564127	0.53808	17	16.556259	0	0	0	0	0	0	0	1	0	0	0	0	0	0	0	7	RIMR	H	C	Ring motor neuron
71	0.261552	5	5.314809	0.363099	8	8.009633	0	0	0	0	0	0	0	1	0	0	0	0	0	0	0	7	SAADL	H	D	Ring interneuron, anteriorly projecting process that runs sublaterally
95	0.294594	6	6.230606	0.388729	9	8.938683	0	0	0	0	0	0	0	1	0	0	0	0	0	0	0	7	RMFL	H	D	Ring motor neuron/interneuron
111	0.184627	3	3.513606	0.367824	8	7.994052	0	0	0	0	0	0	0	0.99	0	0	0.01	0	0	0	0	7	SMBDL	H	D	Ring motor neuron/interneuron, has a posteriorly direct ed process that runs sublaterally
139	0.415645	10	9.90905	0.379519	9	8.969859	0	0	0	0	0	0	0	1	0	0	0	0	0	0	0	7	AVKR	H	D	Ring and ventral cord interneuron
86	0.32741	7	7.145132	0.386331	9	8.947593	0	0	0	0	0	0	0	0.98	0	0	0.02	0	0	0	0	7	SAADR	H	D	Ring interneuron, anteriorly projecting process that runs sublaterally
107	0.186253	3	3.508781	0.33787	7	7.077435	0	0	0	0	0	0	0	1	0	0	0	0	0	0	0	7	RMFR	H	D	Ring motor neuron/interneuron
127	0.180096	3	3.527103	0.446899	11	10.772562	0	0	0	0	0	0	0	1	0	0	0	0	0	0	0	7	SMBDR	H	D	Ring motor neuron/interneuron, has a posteriorly direct ed process that runs sublaterally
162	0.432613	11	10.868742	0.473558	13	12.714513	0	0	0	0	0	0	0	0.97	0	0	0.03	0	0	0	0	7	RIGL	H	E	Ring interneuron
155	0.31958	7	7.166516	0.459753	12	11.760315	0	0	0	0	0	0	0	0.56	0	0	0.44	0	0	0	0	7	RIGR	H	E	Ring interneuron
157	0.514033	14	13.65817	0.34321	8	8.078431	0	0	0	0	0	0	0	0.94	0	0	0.06	0	0	0	0	7	RMGR	H	E	Ring interneuron
243	0.47903	13	12.750547	0.49004	14	13.673099	0	0	0	0	0	0	0	1	0	0	0	0	0	0	0	7	PVT	T	H	Interneuron, projects along ventral cord to ring
254	0.510293	14	13.668658	0.396861	10	9.926099	0	0	0	0	0	0	0	1	0	0	0	0	0	0	0	7	DVC	T	J	Ring interneurons, cell bodies in dorsorectal ganglion
272	0.15	2	2.609979	0.107005	1	1.724228	0.01	0	0.03	0	0	0	0	0.76	0.01	0	0.11	0	0.07	0	0	7	PLNL	T	K	Interneuron, associated with PLM
263	0.192219	3	3.492524	0.193369	3	3.47302	0	0	0	0	0	0	0	0.88	0.02	0	0.1	0	0	0	0	7	ALNL	T	K	Neuron associated with ALM
259	0.14931	2	2.623056	0.059763	0	0.927283	0.04	0	0.04	0.01	0	0	0	0.32	0.03	0	0.32	0	0.21	0.03	0	7	PLNR	T	K	Interneuron, associated with PLM
266	0.307972	6	6.196474	0.144268	2	2.616398	0	0	0	0	0	0	0	0.79	0.16	0	0.04	0	0	0	0	7	ALNR	T	K	Neuron associated with ALM
2	0.468697	12	11.762519	0.152944	3	3.624686	0	0	0	0.01	0	0	0	0	0.99	0	0	0	0	0	0	8	IL2L	H	A	Inner labial neuron
1	0.456323	11	10.785627	0.080308	1	1.823236	0	0	0	0	0	0	0	0	1	0	0	0	0	0	0	8	IL2VL	H	A	Inner labial neuron
22	0.30949	7	7.205842	0.280225	6	6.273773	0	0	0	0	0	0	0	0	1	0	0	0	0	0	0	8	OLQVL	H	A	Quadrant outer labial neuron
37	0.502002	14	13.686165	0.251888	6	6.376172	0	0	0	0.06	0	0	0	0	0.94	0	0	0	0	0	0	8	CEPVR	H	A	Cephalic neurons, contain dopamine
12	0.416594	10	9.901063	0.159185	3	3.60137	0	0	0	0	0	0	0	0	1	0	0	0	0	0	0	8	IL2R	H	A	Inner labial neuron
15	0.483578	14	13.745248	0.341369	9	9.134273	0	0	0	0	0	0	0	0	1	0	0	0	0	0	0	8	OLLR	H	A	Lateral outer labial neurons
24	0.449515	11	10.806771	0.1183	2	2.712215	0	0	0	0	0	0	0	0	1	0	0	0	0	0	0	8	URBR	H	A	Neuron, presynaptic in ring, ending in head
32	0.318088	7	7.178393	0.246717	5	5.362727	0	0	0	0.05	0	0	0	0	0.95	0	0	0	0	0	0	8	OLQVR	H	A	Quadrant outer labial neuron
38	0.077383	1	1.83876	0.488821	12	11.682467	0	0	0	0.09	0	0	0	0	0.91	0	0	0	0	0	0	8	RMEV	H	A	Ring motor neuron
46	0.608507	20	19.409514	0.260014	7	7.370183	0	0	0	0	0	0	0	0	1	0	0	0	0	0	0	8	CEPDR	H	B	Cephalic neurons, contain dopamine
84	0.281829	6	6.274096	0.250403	5	5.347369	0	0	0	0	0	0	0	0	1	0	0	0	0	0	0	8	RIVL	H	C	Ring interneuron
48	0.44099	15	14.902597	0.681443	27	26.198267	0	0	0	0	0	0	0	0	1	0	0	0	0	0	0	8	RIAL	H	C	Ring interneuron, many synapses
42	0.257178	6	6.357721	0.407361	10	9.920882	0	0	0	0	0	0	0	0	1	0	0	0	0	0	0	8	SMDVL	H	C	Ring motor neuron/interneuron, has a posteriorly direct ed process that runs sublaterally
51	0.259146	7	7.376804	0.577899	18	17.470126	0	0	0	0	0	0	0	0	1	0	0	0	0	0	0	8	RMDL	H	C	Ring motor neuron/interneuron, many synapses
92	0.404439	10	9.943029	0.231669	5	5.412853	0	0	0	0	0	0	0	0	1	0	0	0	0	0	0	8	RIVR	H	C	Ring interneuron
56	0.507181	18	17.730216	0.661488	26	25.264405	0	0	0	0	0	0	0	0	1	0	0	0	0	0	0	8	RIAR	H	C	Ring interneuron, many synapses
53	0.21573	5	5.470542	0.464072	12	11.761399	0	0	0	0	0	0	0	0	1	0	0	0	0	0	0	8	SMDVR	H	C	Ring motor neuron/interneuron, has a posteriorly direct ed process that runs sublaterally
61	0.256011	7	7.3871	0.594863	19	18.42354	0	0	0	0	0	0	0	0	1	0	0	0	0	0	0	8	RMDR	H	C	Ring motor neuron/interneuron, many synapses
87	0.094929	1	1.7754	0.319258	6	6.15486	0	0	0.02	0.29	0	0	0	0.03	0.67	0	0	0	0	0	0	8	RMHL	H	D	Ring motor neuron/interneuron
85	0.140855	3	3.668992	0.520269	14	13.603956	0	0	0	0	0	0	0	0	1	0	0	0	0	0	0	8	SMDDL	H	D	Ring motor neuron/interneuron, has a posteriorly direct ed process that runs sublaterally
130	0.055042	0	0.945985	0.286513	5	5.238948	0	0	0	0.34	0	0	0	0.07	0.58	0	0	0	0	0	0	8	SIAVR	H	D	Receive a few synapses in the ring, have posteriorly directed processes that run sublaterally
102	0.128971	2	2.684629	0.377289	8	7.992963	0	0	0.01	0.2	0	0	0	0	0.79	0	0	0	0	0	0	8	RMHR	H	D	Ring motor neuron/interneuron
108	0.096637	2	2.79489	0.615993	19	18.346019	0	0	0	0	0	0	0	0	1	0	0	0	0	0	0	8	SMDDR	H	D	Ring motor neuron/interneuron, has a posteriorly direct ed process that runs sublaterally
64	0.651243	24	23.301906	0.385484	12	12.040683	0	0	0	0	0	0	0	0	1	0	0	0	0	0	0	8	RIH	H	D	Ring interneuron
136	0.587819	19	18.471766	0.293729	8	8.281835	0	0	0	0	0	0	0	0.01	0.99	0	0	0	0	0	0	8	RIS	H	D	Ring interneuron
147	0.581012	14	13.463846	0.324902	5	5.141516	0	0	0	0	0	0	0	0	0	1	0	0	0	0	0	9	AQR	H	E	Neuron, basal body. not part of a sensillum, projects into ring
225	0.303372	6	6.293086	0.191972	2	2.496293	0	0	0	0	0	0	0	0	0	0.99	0	0	0	0	0	9	PVDL	M	F	Neuron, lateral process adjacent to excretory canal
226	0.349837	7	7.148995	0.073204	0	0.877772	0	0	0	0	0	0	0	0	0	0.98	0	0	0	0.01	0	9	PVDR	M	F	Neuron, lateral process adjacent to excretory canal
246	0.493065	11	10.722342	0.331623	5	5.122577	0	0	0	0	0	0	0	0	0	1	0	0	0	0	0	9	PVPL	T	H	Interneuron, cell body in preanal ganglion, projects along ventral cord to nerve ring
247	0.041197	0	1.089386	0.490632	9	8.69584	0	0	0	0	0	0	0.01	0	0	0.99	0	0	0	0	0	9	DA08	M	H	Ventral cord motor neurons, innervate dorsal muscles
260	0.382004	8	8.055744	0.379498	6	5.991329	0	0	0	0	0	0	0	0	0	1	0	0	0	0	0	9	LUAL	T	K	Interneuron, short process in post ventral cord
264	0.300978	6	6.299621	0.295868	4	4.219502	0	0	0	0	0	0	0	0	0	1	0	0	0	0	0	9	PHBL	T	K	Phasmid neurons, chemosensory
271	0.256199	5	5.435297	0.192064	2	2.497741	0	0	0	0	0	0	0	0	0	0.99	0	0	0	0	0	9	PVWR	T	K	Interneuron, posterior ventral cord, few synapses
265	0.424972	9	8.923418	0.290857	4	4.231937	0	0	0	0	0	0	0	0	0	1	0	0	0	0	0	9	LUAR	T	K	Interneuron, short process in post ventral cord
262	0.463983	10	9.804712	0.239984	3	3.366951	0	0	0	0	0	0	0	0	0	1	0	0	0	0	0	9	PHBR	T	K	Phasmid neurons, chemosensory
276	0.469079	10	9.785643	0.129977	1	1.664854	0	0	0	0	0	0	0	0	0	1	0	0	0	0	0	9	PLMR	T	K	Posterior lateral microtubule cells, touch receptor neurons
268	0.344568	7	7.16789	0.294435	4	4.222704	0	0	0	0	0	0	0	0	0	1	0	0	0	0	0	9	PQR	T	K	Neuron, basal body, not part of a sensillum, projects into preanal ganglion
29	0.418903	10	9.880275	0.18282	3	3.504787	0	0	0	0	0	0	0	0.1	0	0	0.9	0	0	0	0	10	BAGL	H	A	Neuron, ciliated ending in head, no supporting cells, associated with ILso
31	0.292366	6	6.227343	0.358381	8	8.033996	0	0	0	0	0	0	0	0.06	0	0	0.94	0	0	0	0	10	BAGR	H	A	Neuron, ciliated ending in head, no supporting cells, associated with ILso
79	0.455574	13	12.795309	0.650216	24	23.267965	0	0	0	0	0	0	0	0	0	0	1	0	0	0	0	10	AIBL	H	C	Amphid interneuron
132	0.454098	12	11.790308	0.427575	11	10.844349	0	0	0	0	0	0	0	0	0	0	1	0	0	0	0	10	AIZL	H	C	Amphid interneuron
60	0.365066	8	8.028235	0.144105	2	2.611819	0	0	0.02	0	0	0	0	0.22	0	0	0.76	0	0	0	0	10	ADFL	H	C	Amphid neuron
65	0.297276	6	6.212812	0.226423	4	4.386942	0	0	0.01	0	0	0	0	0.01	0	0	0.98	0	0	0	0	10	AWBL	H	C	Amphid wing cells, neurons having ciliated sheet-like sensory endings closely associated with amphid sheath
93	0.408037	11	10.92151	0.664994	25	24.225181	0	0	0	0	0	0	0	0	0	0	1	0	0	0	0	10	AIBR	H	C	Amphid interneuron
128	0.43021	11	10.853595	0.429204	11	10.839394	0	0	0	0	0	0	0	0	0	0	1	0	0	0	0	10	AIZR	H	C	Amphid interneuron
72	0.533527	15	14.58361	0.138021	2	2.627434	0	0	0	0	0	0	0	0	0	0	1	0	0	0	0	10	ADLR	H	C	Amphid neuron
80	0.481743	13	12.717444	0.347678	8	8.064664	0	0	0	0	0	0	0	0	0	0	1	0	0	0	0	10	ASHR	H	C	Amphid neurons, single ciliated endings
115	0.293492	6	6.221966	0.328434	7	7.114386	0	0	0	0	0	0	0	0	0	0	1	0	0	0	0	10	AUAR	H	C	Neuron, process runs with amphid processes but lacks ciliated ending
120	0.183065	3	3.518545	0.337384	7	7.091	0.01	0	0.03	0	0	0	0	0.4	0	0	0.55	0	0	0	0	10	SMBVL	H	D	Ring motor neuron/interneuron, has a posteriorly direct ed process that runs sublaterally
117	0.142607	2	2.624077	0.303226	6	6.18398	0	0	0	0	0	0	0	0.06	0	0	0.91	0	0.03	0	0	10	SMBVR	H	D	Ring motor neuron/interneuron, has a posteriorly direct ed process that runs sublaterally
110	0.499864	14	13.673252	0.399749	10	9.921443	0	0	0	0	0	0	0	0	0	0	1	0	0	0	0	10	RIR	H	D	Ring interneuron
153	0.457818	12	11.782556	0.376757	9	8.98641	0	0	0	0	0	0	0	0.05	0	0	0.95	0	0	0	0	10	ADAR	H	E	Ring interneuron
166	0.130576	2	2.689891	0.368777	12	12.097832	0	0	0	0	0	0	0	0	0	0	0	1	0	0	0	11	VD01	M	E	Ventral cord motor neuron, innervates vent body muscles, reciprocal inhibitor
168	0.168155	3	3.594058	0.412056	14	13.983828	0	0	0	0	0	0	0	0	0	0	0	1	0	0	0	11	VD02	M	E	Ventral cord motor neuron, innervates vent body muscles, reciprocal inhibitor
150	0.499989	12	11.712919	0.162126	5	5.632934	0	0	0	0	0	0	0	0	0	0	0	1	0	0	0	11	VB01	M	E	Ventral cord motor neuron, innervates vent. body muscles, also interneuron in ring
163	0.122344	2	2.70662	0.516214	19	18.712786	0	0	0	0	0	0	0	0	0	0	0	1	0	0	0	11	DD01	M	E	Ventral cord motor neurons, reciprocal inhibitors, change synaptic pattern during L1
180	0.55964	14	13.547103	0.105273	3	3.773151	0	0	0	0	0	0	0	0	0	0	0	1	0	0	0	11	VC01	M	G	Hermaphrodite specific ventral cord motor neuron innervates vulval muscles and ventral body muscles
187	0.574492	15	14.504258	0.155402	5	5.65183	0	0	0	0	0	0	0	0	0	0	0	1	0	0	0	11	VC02	M	G	Hermaphrodite specific ventral cord motor neuron innervates vulval muscles and ventral body muscles
198	0.645813	19	18.287754	0.195285	7	7.56129	0	0	0	0	0	0	0	0	0	0	0	1	0	0	0	11	VC03	M	G	Hermaphrodite specific ventral cord motor neuron innervates vulval muscles and ventral body muscles
174	0.130614	2	2.690715	0.368775	12	12.097854	0	0	0	0	0	0	0	0	0	0	0	1	0	0	0	11	VD03	M	G	Ventral cord motor neuron, innervates vent body muscles, reciprocal inhibitor
183	0.049405	0	0.992003	0.37359	12	12.083981	0	0	0	0	0	0	0	0	0	0	0	1	0	0	0	11	VD04	M	G	Ventral cord motor neuron, innervates vent body muscles, reciprocal inhibitor
190	0.171467	3	3.587298	0.366203	12	12.10929	0	0	0	0	0	0	0	0	0	0	0	1	0	0	0	11	VD05	M	G	Ventral cord motor neuron, innervates vent body muscles, reciprocal inhibitor
200	0.171465	3	3.587253	0.366204	12	12.109319	0	0	0	0	0	0	0	0	0	0	0	1	0	0	0	11	VD06	M	G	Ventral cord motor neuron, innervates vent body muscles, reciprocal inhibitor
181	0.164967	3	3.599056	0.454839	16	15.86582	0	0	0	0	0	0	0	0	0	0	0	1	0	0	0	11	DD02	M	G	Ventral cord motor neurons, reciprocal inhibitors, change synaptic pattern during L1
195	0.049404	0	0.99199	0.373586	12	12.083844	0	0	0	0	0	0	0	0	0	0	0	1	0	0	0	11	DD03	M	G	Ventral cord motor neurons, reciprocal inhibitors, change synaptic pattern during L1
54	0.134683	2	2.671859	0.21272	3	3.468493	0	0	0	0	0	0	0	0	0	0	0	0	1	0	0	12	AFDL	H	C	Amphid finger cell
98	0.368172	9	9.100601	0.384014	8	8.058971	0	0	0	0	0	0	0	0	0	0	0	0	1	0	0	12	ASEL	H	C	Amphid neurons, single ciliated endings
75	0.376492	8	8.041394	0.052526	0	0.966197	0	0	0	0	0	0	0	0	0	0	0	0	1	0	0	12	ASIL	H	C	Amphid neurons, single ciliated endings
73	0.3378	7	7.149558	0.098498	1	1.777328	0	0	0	0	0	0	0	0	0	0	0	0	1	0	0	12	AWAL	H	C	Amphid wing cells, neurons having ciliated sheet-like sensory endings closely associated with amphid sheath
68	0.372517	9	9.085553	0.347537	7	7.156186	0	0	0	0	0	0	0	0	0	0	0	0	1	0	0	12	AWCL	H	C	Amphid wing cells, neurons having ciliated sheet-like sensory endings closely associated with amphid sheath
119	0.343253	7	7.130296	0.053777	0	0.959832	0	0	0	0	0	0	0	0	0	0	0.01	0	0.99	0	0	12	AINL	H	C	Ring interneuron
62	0.128094	2	2.695245	0.302847	5	5.241494	0	0	0	0	0	0	0	0	0	0	0	0	1	0	0	12	AFDR	H	C	Amphid finger cell
69	0.481847	13	12.79456	0.36768	8	8.113972	0	0	0	0	0	0	0	0	0	0	0	0	1	0	0	12	ADFR	H	C	Amphid neuron
104	0.419293	11	10.968038	0.443133	10	9.905684	0	0	0	0	0	0	0	0	0	0	0	0	1	0	0	12	ASER	H	C	Amphid neurons, single ciliated endings
78	0.16489	3	3.606704	0.338236	6	6.155662	0	0	0	0	0	0	0	0	0	0	0	0	1	0	0	12	ASGR	H	C	Amphid neurons, single ciliated endings
89	0.343339	7	7.129375	0.053749	0	0.960015	0	0	0	0	0	0	0	0	0	0	0	0	1	0	0	12	ASIR	H	C	Amphid neurons, single ciliated endings
82	0.440869	11	10.894035	0.261612	5	5.381557	0	0	0	0	0	0	0	0	0	0	0	0	1	0	0	12	AWAR	H	C	Amphid wing cells, neurons having ciliated sheet-like sensory endings closely associated with amphid sheath
74	0.350105	8	8.138716	0.272855	5	5.34369	0	0	0	0	0	0	0	0	0	0	0.02	0	0.98	0	0	12	AWBR	H	C	Amphid wing cells, neurons having ciliated sheet-like sensory endings closely associated with amphid sheath
81	0.299272	7	7.285034	0.427653	9	8.935399	0	0	0	0	0	0	0	0	0	0	0	0	1	0	0	12	AWCR	H	C	Amphid wing cells, neurons having ciliated sheet-like sensory endings closely associated with amphid sheath
122	0.426889	10	9.917976	0.136937	2	2.683985	0	0	0	0	0	0	0	0	0	0	0	0	1	0	0	12	AINR	H	C	Ring interneuron
137	0.299277	7	7.28505	0.427645	9	8.935456	0	0	0	0	0	0	0	0	0	0	0	0	1	0	0	12	AIYL	H	D	Amphid interneuron
126	0.386212	10	10.060987	0.478513	11	10.808386	0	0	0	0	0	0	0	0	0	0	0	0	1	0	0	12	AIAR	H	D	Amphid interneuron
133	0.268853	6	6.358243	0.397762	8	8.012066	0	0	0	0	0	0	0	0	0	0	0	0	1	0	0	12	AIYR	H	D	Amphid interneuron
90	0.524585	17	16.645194	0.444859	11	10.873338	0	0	0	0	0	0	0	0	0	0	0	0	0	1	0	13	AVHL	H	C	Neuron, mainly postsynaptic in ventral cord and presynaptic in the ring
103	0.439386	14	13.883656	0.665488	21	20.255421	0	0	0	0	0	0	0	0	0	0	0	0	0	1	0	13	AVJL	H	C	Neuron, synapses like AVHL/R
91	0.507598	16	15.68739	0.418653	10	9.942342	0	0	0	0	0	0	0	0	0	0	0	0	0	1	0	13	AVHR	H	C	Neuron, mainly postsynaptic in ventral cord and presynaptic in the ring
124	0.406081	12	11.965932	0.557797	15	14.562488	0	0	0	0	0	0	0	0	0	0	0	0	0	1	0	13	AVL	H	D	Ring and ventral cord interneuron and an excitatory GABAergic motor neuron for rectal muscles. Few synapses
146	0.481585	15	14.758382	0.477362	12	11.782509	0	0	0	0	0	0	0	0	0	0	0	0	0	1	0	13	AVFL	H	E	Interneuron
158	0.295645	7	7.248206	0.315581	6	6.19796	0	0	0.03	0	0	0	0	0	0	0	0.01	0	0	0.97	0	13	RIFL	H	E	Ring interneuron
141	0.419208	12	11.921084	0.429715	10	9.903112	0	0	0	0	0	0	0	0	0	0	0	0	0	1	0	13	AVFR	H	E	Interneuron
148	0.451986	13	12.825907	0.331177	7	7.171638	0	0	0	0	0	0	0	0	0	0	0	0	0	1	0	13	RIFR	H	E	Ring interneuron
159	0.54174	17	16.587336	0.248641	5	5.392919	0	0	0	0	0	0	0	0	0	0	0	0	0	1	0	13	AVG	H	E	Ventral cord interneuron
176	0.324719	8	8.177232	0.31541	6	6.205633	0.01	0	0.08	0	0	0	0	0	0	0	0	0	0	0.92	0	13	BDUL	M	F	Neuron, process runs along excretory canal and into ring, unique darkly staining synaptic vesicles
209	0.642113	25	24.324357	0.550706	16	15.605261	0	0	0	0	0	0	0	0	0	0	0	0	0	1	0	13	HSNR	M	F	Hermaphrodite specific motor neurons (die in male embryo), innervate vulval muscles, serotonergic
175	0.407088	11	10.945316	0.301814	6	6.24351	0	0	0	0	0	0	0	0	0	0	0	0	0	1	0	13	BDUR	M	F	Neuron, process runs along excretory canal and into ring, unique darkly staining synaptic vesicles
242	0.554104	18	17.559471	0.317908	7	7.218533	0	0	0	0	0	0	0	0	0	0	0	0	0	1	0	13	PVPR	T	H	Interneuron, cell body in preanal ganglion, projects along ventral cord to nerve ring
270	0.199652	4	4.488837	0.2876	5	5.258876	0	0	0	0	0	0	0	0	0	0.02	0	0	0	0.98	0	13	PVWL	T	K	Interneuron, posterior ventral cord, few synapses
277	0.568956	19	18.521314	0.348852	8	8.138409	0	0	0	0	0	0	0	0	0	0	0	0	0	1	0	13	PVNL	T	K	Interneuron/motor neuron, post. vent. cord, few synapses
256	0.396441	10	9.961991	0.142508	2	2.645639	0	0	0	0	0	0	0	0	0	0	0	0	0	1	0	13	PHAL	T	K	Phasmid neurons, chemosensory
255	0.445772	13	12.847133	0.396632	9	8.99547	0	0	0	0	0	0	0	0	0	0	0	0	0	1	0	13	PVQR	T	K	Interneuron, projects along ventral cord to ring
275	0.609937	22	21.410689	0.432657	11	10.915827	0	0	0	0	0	0	0	0	0	0	0	0	0	1	0	13	PVNR	T	K	Interneuron/motor neuron, post. vent. cord, few synapses
257	0.344706	8	8.100643	0.100676	1	1.75838	0	0	0	0	0	0	0	0	0	0	0	0	0	1	0	13	PHAR	T	K	Phasmid neurons, chemosensory
96	0.473604	20	19.792901	0.70003	40	39.185539	0	0	0	0	0	0	0	0	0	0	0	0	0	0	1	14	AVBL	H	C	Ventral cord interneuron
58	0.40043	16	15.994382	0.665269	36	35.283635	0	0	0	0	0	0	0	0	0	0	0	0	0	0	1	14	AVEL	H	C	Ventral cord interneuron, like AVD but outputs restricted to anterior cord
99	0.31483	12	12.243691	0.440402	18	17.862493	0	0	0	0	0	0	0	0	0	0	0	0	0	0	1	14	AVJR	H	C	Neuron, synapses like AVHL/R
105	0.381012	15	15.049083	0.682849	38	37.234051	0	0	0	0	0	0	0	0	0	0	0	0	0	0	1	14	AVBR	H	C	Ventral cord interneuron
66	0.437566	18	17.891837	0.636786	33	32.360288	0	0	0	0	0	0	0	0	0	0	0	0	0	0	1	14	AVER	H	C	Ventral cord interneuron, like AVD but outputs restricted to anterior cord
253	0.669383	35	34.262576	0.461052	19	18.80402	0	0	0	0	0	0	0	0	0	0	0	0	0	0	1	14	DVA	T	J	Ring interneurons, cell bodies in dorsorectal ganglion
261	0.638493	32	31.35095	0.572165	27	26.532884	0	0	0	0	0	0	0	0	0	0	0	0	0	0	1	14	PVCL	T	K	Ventral cord interneuron, cell body in lumbar ganglion, synapses onto VB and DB motor neurons, formerly called delta
267	0.638405	32	31.351173	0.559835	26	25.564905	0	0	0	0	0	0	0	0	0	0	0	0	0	0	1	14	PVCR	T	K	Ventral cord interneuron, cell body in lumbar ganglion, synapses onto VB and DB motor neurons, formerly called delta
