# Supplementary material for: The Interplay between Microscopic and Mesoscopic Structures in Complex Networks
Source: PLoS One. 2011 Aug 1;6(8):e21282. doi: 10.1371/journal.pone.0021282 (PMC3148213; doi:10.1371/journal.pone.0021282)
Supplement: Dataset S2 — The gene disease associations from the OMIM database as of Dec. 2005. (TXT) [file pone.0021282.s003.txt]

# Supporting Information from Goh et al.
# Curated Morbid Map file with disease ID and class assignment (December 21, 2005 version).
# First 6 columns are Goh et al. data, last 3 correspond to our indexing
# Disease ID	Disorder name	Gene symbols	OMIM ID	Chromosome	Class	2005 Entrez_ID	in largest Comp.	i	mu
1428	Spinocerebellar ataxia 14, 605361 (3)	PRKCG, PKCC, PKCG, SCA14	176980	19q13.4	Neurological	5582	1	0	0
1428	Spinocerebellar ataxia 4, pure Japanese type, 117210 (3)	PLEKHG4	609526	16q22.1	Neurological	25894	1	0	542
1428	Spinocerebellar ataxia-27, 609307 (3)	FGF14, FHF4, SCA27	601515	13q34	Neurological	2259	1	0	548
1428	Spinocerebellar ataxia-6, 183086 (3)	CACNA1A, CACNL1A4, SCA6	601011	19p13	Neurological	773	1	0	583
1428	Spinocerebellar ataxia 12, 604326 (3)	PPP2R2B	604325	5q31-q33	Neurological	5521	1	0	799
1428	Spinocerebellar ataxia 8, 608768 (3)	SCA8	603680	13q21	Neurological	6315	1	0	827
1428	Spinocerebellar ataxia-7, 164500 (3)	ATXN7, SCA7, OPCA3	607640	3p21.1-p12	Neurological	6314	1	0	828
1428	Spinocerebellar ataxia-2, 183090 (3)	ATXN2, ATX2, SCA2	601517	12q24	Neurological	6311	1	0	829
1428	Spinocerebellar ataxia-1, 164400 (3)	ATXN1, ATX1, SCA1	601556	6p23	Neurological	6310	1	0	830
1428	Spinocerebellar ataxia 17, 607136 (3)	TBP, SCA17	600075	6q27	Neurological	6908	1	0	850
1428	Spinocerebellar ataxia 25 (3)	SCA25	608703	2p21-p13	Neurological	338435	1	0	852
1428	Spinocerebellar ataxia, autosomal recessive with axonal neuropathy, 607250 (3)	TDP1	607198	14q31-q32	Neurological	55775	1	0	853
1428	Spinocerebellar ataxia-10 (3)	ATXN10, SCA10	603516	22q13	Neurological	25814	1	0	854
154	Ataxia, cerebellar, Cayman type, 601238 (3)	ATCAY, CLAC, KIAA1872	608179	19p13.3	Neurological	85300	1	1	1
154	Ataxia-ocular apraxia-2, 606002 (3)	SETX, SCAR1, AOA2	608465	9q34	Neurological	23064	1	1	223
154	Ataxia, episodic (3)	CACNB4, EJM	601949	2q22-q23	Neurological	785	1	1	381
154	Ataxia, early-onset, with oculomotor apraxia and hypoalbuminemia, 208920 (3)	APTX, AOA, AOA1	606350	9p13.3	Neurological	54840	1	1	680
154	Ataxia with isolated vitamin E deficiency, 277460 (3)	TTPA, TTP1, AVED	600415	8q13.1-q13.3	Neurological	7274	1	1	795
886	Leukemia, acute myelomonocytic (3)	AF1Q	604684	1q21	Cancer	10962	1	2	2
886	Leukemia, acute myelogenous (3)	KRAS2, RASK2	190070	12p12.1	Cancer	3845	1	2	23
886	Leukemia, acute lymphocytic (3)	BCR, CML, PHL, ALL	151410	22q11.21	Cancer	613	1	2	34
886	Leukemia, chronic myeloid, 608232 (3)	BCR, CML, PHL, ALL	151410	22q11.21	Cancer	613	1	2	34
886	Leukemia, Philadelphia chromosome-positive, resistant to imatinib (3)	ABL1	189980	9q34.1	Cancer	25	1	2	42
886	Leukemia, post-chemotherapy, susceptibility to (3)	NQO1, DIA4, NMOR1	125860	16q22.1	Cancer	1728	1	2	145
886	Leukemia, acute myeloid, 601626 (3)	CALM, CLTH	603025	11q14	Cancer	8301	1	2	146
886	Leukemia, acute T-cell lymphoblastic (3)	CALM, CLTH	603025	11q14	Cancer	8301	1	2	146
886	Leukemia/lymphoma, chronic B-cell, 151400 (3)	CCND1, PRAD1, BCL1	168461	11q13	Cancer	595	1	2	187
886	Leukemia/lymphoma, B-cell, 2 (3)	BCL2	151430	18q21.3	Cancer	596	1	2	188
886	Leukemia, acute lymphoblastic (3)	NBS1, NBS	602667	8q21	Cancer	4683	1	2	326
886	Leukemia, juvenile myelomonocytic, 607785 (3)	PTPN11, PTP2C, SHP2, NS1	176876	12q24.1	Cancer	5781	1	2	334
886	Leukemia/lymphoma, T-cell (3)	TCRA	186880	14q11.2	Cancer	6955	1	2	401
886	Leukemia, juvenile myelomonocytic, 607785 (3)	NF1, VRNF, WSS, NFNS	162200	17q11.2	Cancer	4763	1	2	420
886	Leukemia, acute myeloblastic (3)	ARNT	126110	1q21	Cancer	405	1	2	495
886	Leukemia, megakaryoblastic, of Down syndrome, 190685 (3)	GATA1, GF1, ERYF1, NFE1	305371	Xp11.23	Cancer	2623	1	2	496
886	Leukemia, megakaryoblastic, with or without Down syndrome, 190685 (3)	GATA1, GF1, ERYF1, NFE1	305371	Xp11.23	Cancer	2623	1	2	496
886	Leukemia, acute myeloid, 601626 (3)	ARHGEF12, LARG, KIAA0382	604763	11q23.3	Cancer	23365	1	2	497
886	Leukemia, acute promyelocytic, PL2F/RARA type (3)	ZNF145, PLZF	176797	11q23.1	Cancer	7704	1	2	498
886	Leukemia, acute myelogenous, 601626 (3)	GMPS	600358	3q24	Cancer	8833	1	2	499
886	Leukemia, acute promyelocytic, PML/RARA type (3)	PML, MYL	102578	15q22	Cancer	5371	1	2	500
886	Leukemia-2, T-cell acute lymphoblastic (3)	TAL2	186855	9q31	Cancer	6887	1	2	501
886	Leukemia-1, T-cell acute lymphocytic (3)	TAL1, TCL5, SCL	187040	1p32	Cancer	6886	1	2	502
886	Leukemia, acute lymphoblastic (3)	ZNFN1A1, IK1, LYF1	603023	7p12	Cancer	10320	1	2	503
886	Leukemia, acute myeloid, 601626 (3)	KIT, PBT	164920	4q12	Cancer	3815	1	2	504
886	Leukemia, acute myeloid, 601626 (3)	CHIC2, BTL	604332	4q11-q12	Cancer	26511	1	2	505
886	Leukemia, acute myeloid, 601626 (3)	NPM1	164040	5q35	Cancer	4869	1	2	506
886	Leukemia, acute promyelocytic, NPM/RARA type (3)	NPM1	164040	5q35	Cancer	4869	1	2	506
886	Leukemia, acute lymphoblastic (3)	FLT3	136351	13q12	Cancer	2322	1	2	507
886	Leukemia, acute myeloid, 601626 (3)	FLT3	136351	13q12	Cancer	2322	1	2	507
886	Leukemia, acute myeloid, reduced survival in (3)	FLT3	136351	13q12	Cancer	2322	1	2	507
886	Leukemia, acute promyelocytic, NUMA/RARA type (3)	NUMA1	164009	11q13	Cancer	4926	1	2	508
886	Leukemia, acute myeloid, 601626 (3)	RUNX1, CBFA2, AML1	151385	21q22.3	Cancer	861	1	2	509
886	Leukemia, acute myeloid, 601626 (3)	LPP	600700	3q28	Cancer	4026	1	2	510
886	Leukemia, juvenile myelomonocytic, 607785 (3)	GRAF	605370	5q31	Cancer	23092	1	2	511
886	Leukemia, chronic lymphatic, susceptibility to, 151400 (3)	ARL11, ARLTS1	609351	13q14.3	Cancer	115761	1	2	512
886	Leukemia, chronic lymphatic, susceptibility to, 151400 (3)	P2RX7, P2X7	602566	12q24	Cancer	5027	1	2	513
886	Leukemia, acute myeloid, 601626 (3)	CEBPA, CEBP	116897	19q13.1	Cancer	1050	1	2	514
886	Leukemia, acute myeloid, 601626 (3)	WHSC1L1, NSD3	607083	8p12	Cancer	54904	1	2	515
886	Leukemia, acute myeloid, 601626 (3)	NUP214, D9S46E, CAN, CAIN	114350	9q34.1	Cancer	8021	1	2	516
886	Leukemia, T-cell acute lymphoblastic (3)	NUP214, D9S46E, CAN, CAIN	114350	9q34.1	Cancer	8021	1	2	516
886	Leukemia, acute promyeloyctic, STAT5B/RARA type (3)	STAT5B	604260	17q11.2	Cancer	6777	1	2	517
886	Leukemia, acute myeloid, 601626 (3)	AF10	602409	10p12	Cancer	8028	1	2	518
886	Leukemia, acute T-cell lymphoblastic (3)	AF10	602409	10p12	Cancer	8028	1	2	518
886	Leukemia, acute lymphoblastic, susceptibility to (3)	HOXD4, HOX4B	142981	2q31-q32	Cancer	3233	1	2	519
1316	Retinitis pigmentosa-17, 600852 (3)	CA4, RP17	114760	17q23	Ophthamological	762	1	3	3
1316	Retinitis pigmentosa-12, autosomal recessive, 600105 (3)	CRB1, RP12	604210	1q31-q32.1	Ophthamological	23418	1	3	8
1316	Retinitis pigmentosa, AR, 268000 (3)	RLBP1	180090	15q26	Ophthamological	6017	1	3	28
1316	Retinitis punctata albescens, 136880 (3)	RLBP1	180090	15q26	Ophthamological	6017	1	3	28
1316	Retinitis pigmentosa-4, autosomal dominant (3)	RHO, RP4, OPN2	180380	3q21-q24	Ophthamological	6010	1	3	30
1316	Retinitis pigmentosa, autosomal recessive (3)	RHO, RP4, OPN2	180380	3q21-q24	Ophthamological	6010	1	3	30
1316	Retinitis pigmentosa-19, 601718 (3)	ABCA4, ABCR, STGD1, FFM, RP19	601691	1p21-p13	Ophthamological	24	1	3	43
1316	Retinitis pigmentosa-20 (3)	RPE65, RP20	180069	1p31	Ophthamological	6121	1	3	94
1316	Retinitis pigmentosa, late-onset dominant, 268000 (3)	CRX, CORD2, CRD	602225	19q13.3	Ophthamological	1406	1	3	96
1316	Retinitis pigmentosa, juvenile (3)	AIPL1, LCA4	604392	17p13.1	Ophthamological	23746	1	3	97
1316	Retinitis pigmentosa-14, 600132 (3)	TULP1, RP14	602280	6p21.3	Ophthamological	7287	1	3	167
1316	Retinitis pigmentosa, autosomal recessive (3)	PDE6B, PDEB, CSNB3	180072	4p16.3	Ophthamological	5158	1	3	328
1316	Retinitis pigmentosa-11, 600138 (3)	PRPF31, PRP31	606419	19q13.4	Ophthamological	26121	1	3	422
1316	Retinitis pigmentosa, AR, without hearing loss, 268000 (3)	USH2A	608400	1q41	Ophthamological	7399	1	3	423
1316	Retinitis pigmentosa, autosomal recessive (3)	CNGA1, CNCG1	123825	4p12-cen	Ophthamological	1259	1	3	520
1316	Retinitis pigmentosa, autosomal recessive, 268000 (3)	CNGB1, CNCG3L, CNCG2	600724	16q13	Ophthamological	1258	1	3	521
1316	Retinitis pigmentosa, autosomal recessive (3)	PDE6A, PDEA	180071	5q31.2-q34	Ophthamological	5145	1	3	535
1316	Retinitis pigmentosa-7, 608133 (3)	RDS, RP7, PRPH2, PRPH, AVMD, AOFMD	179605	6p21.1-cen	Ophthamological	5961	1	3	562
1316	Retinitis pigmentosa, digenic, 608133 (3)	RDS, RP7, PRPH2, PRPH, AVMD, AOFMD	179605	6p21.1-cen	Ophthamological	5961	1	3	562
1316	Retinitis punctata albescens, 136880 (3)	RDS, RP7, PRPH2, PRPH, AVMD, AOFMD	179605	6p21.1-cen	Ophthamological	5961	1	3	562
1316	Retinitis pigmentosa-30, 607921 (3)	FSCN2, RFSN	607643	17q25	Ophthamological	25794	1	3	596
1316	Retinitis pigmentosa-13, 600059 (3)	PRPF8, PRPC8, RP13	607300	17p13.3	Ophthamological	10594	1	3	620
1316	Retinitis pigmentosa-3, 300389 (3)	RPGR, RP3, CRD, RP15, COD1	312610	Xp21.1	Ophthamological	6103	1	3	678
1316	Retinitis pigmentosa, X-linked with deafness and sinorespiratory infections, 300455 (3)	RPGR, RP3, CRD, RP15, COD1	312610	Xp21.1	Ophthamological	6103	1	3	678
1316	Retinitis pigmentosa, X-linked, with recurrent respiratory infections, 300455 (3)	RPGR, RP3, CRD, RP15, COD1	312610	Xp21.1	Ophthamological	6103	1	3	678
1316	Retinitis pigmentosa, autosomal dominant (3)	RGR	600342	10q23	Ophthamological	5995	1	3	736
1316	Retinitis pigmentosa, autosomal recessive (3)	RGR	600342	10q23	Ophthamological	5995	1	3	736
1316	Retinitis pigmentosa-10, 180105 (3)	IMPDH1	146690	7q31.3-q32	Ophthamological	3614	1	3	758
1316	Retinitis pigmentosa-1, 180100 (3)	RP1, ORP1	603937	8q11-q13	Ophthamological	6101	1	3	761
1316	Retinitis pigmentosa-9, 180104 (3)	RP9	607331	7p14.2	Ophthamological	6100	1	3	786
1316	Retinitis pigmentosa-2 (3)	RP2	312600	Xp11.3	Ophthamological	6102	1	3	787
1316	Retinitis pigmentosa, MERTK-related, 268000 (3)	MERTK	604705	2q14.1	Ophthamological	10461	1	3	788
1316	Retinitis pigmentosa-27 (3)	NRL, D14S46E, RP27	162080	14q11.1-q11.2	Ophthamological	4901	1	3	789
1316	Retinitis pigmentosa, late onset, 268000 (3)	NR2E3, PNR, ESCS	604485	15q23	Ophthamological	10002	1	3	790
1316	Retinitis pigmentosa, digenic (3)	ROM1, ROSP1	180721	11q13	Ophthamological	6094	1	3	791
1316	Retinitis pigmentosa-26, 608380 (3)	CERKL	608381	2q31.2-q32.3	Ophthamological	375298	1	3	792
1316	Retinitis pigmentosa-18, 601414 (3)	HPRP3, RP18	607301	1q21.2	Ophthamological	9129	1	3	793
7308	Renal tubular acidosis-osteopetrosis syndrome (3)	CA2	259730	8q22	Renal	760	1	4	4
7308	Renal tubular acidosis, distal, 179800, 602722 (3)	SLC4A1, AE1, EPB3	109270	17q21-q22	Renal	6521	1	4	63
7308	Renal tubular acidosis, distal, autosomal recessive, 602722 (3)	ATP6V0A4, ATP6N1B, VPP2, RTA1C, RTADR	605239	7q33-q34	Renal	50617	1	4	297
7308	Renal tubular acidosis, proximal, with ocular abnormalities, 604278 (3)	SLC4A4, NBC1, KNBC, SLC4A5	603345	4q21	Renal	8671	1	4	552
7308	Renal tubular acidosis with deafness, 267300 (3)	ATP6B1, VPP3	192132	2cen-q13	Renal	525	1	4	817
2969	Medullary thyroid carcinoma, familial, 155240 (3)	NTRK1, TRKA, MTC	191315	1q21-q22	Cancer	4914	1	5	5
2969	Medullary thyroid carcinoma, 155240 (3)	RET, MEN2A	164761	10q11.2	Cancer	5979	1	5	229
811	Insensitivity to pain, congenital, with anhidrosis, 256800 (3)	NTRK1, TRKA, MTC	191315	1q21-q22	Neurological	4914	1	6	5
724	Hypercholesterolemia, familial, autosomal recessive, 603813 (3)	ARH, FHCB2, FHCB1	605747	1p36-p35	Metabolic	26119	1	7	6
724	Hypercholesterolemia, familial, 3, 603776 (3)	PCSK9, NARC1, HCHOLA3, FH3	607786	1p34.1-p32	Metabolic	255738	1	7	431
724	Hypercholesterolemia, susceptibility to, 143890 (3)	ITIH4, PK120, ITIHL1	600564	3p21.2-p14.1	Metabolic	3700	1	7	462
724	Hypercholesterolemia, familial, modification of, 143890 (3)	APOA2	107670	1q21-q23	Metabolic	336	1	7	631
724	Hypercholesterolemia, due to ligand-defective apo B, 144010 (3)	APOB, FLDB	107730	2p24	Metabolic	338	1	7	632
724	Hypercholesterolemia, susceptibility to, 143890 (3)	GSBS	604088	7p15	Metabolic	10842	1	7	757
724	Hypercholesterolemia, familial, 143890 (3)	LDLR, FHC, FH	606945	19p13.2	Metabolic	3949	1	7	836
724	Hypercholesterolemia, familial, due to LDLR defect, modifier of, 143890 (3)	EPHX2	132811	8p21-p12	Metabolic	2053	1	7	892
268	Cardiomyopathy, dilated, 1J, 605362 (3)	EYA4, DFNA10, CMD1J	603550	6q23	Cardiovascular	2070	1	8	7
268	Cardiomyopathy, hypertrophic, with WPW, 600858 (3)	PRKAG2, WPWS	602743	7q36	Cardiovascular	51422	1	8	29
268	Cardiomyopathy, dilated, 1A, 115200 (3)	LMNA, LMN1, EMD2, FPLD, CMD1A, HGPS, LGMD1B	150330	1q21.2	Cardiovascular	4000	1	8	46
268	Cardiomyopathy, hypertrophic, early-onset fatal (3)	COX15	603646	10q24	Cardiovascular	1355	1	8	88
268	Cardiomyopathy, familial hypertrophic, 4, 115197 (3)	MYBPC3, CMH4	600958	11p11.2	Cardiovascular	4607	1	8	259
268	Cardiomyopathy, dilated, 1D, 601494 (3)	TNNT2, CMH2, CMD1D	191045	1q32	Cardiovascular	7139	1	8	260
268	Cardiomyopathy, familial hypertrophic, 2, 115195 (3)	TNNT2, CMH2, CMD1D	191045	1q32	Cardiovascular	7139	1	8	260
268	Cardiomyopathy, dilated, 115200 (3)	MYH7, CMH1, MPD1	160760	14q12	Cardiovascular	4625	1	8	261
268	Cardiomyopathy, familial hypertrophic, 1, 192600 (3)	MYH7, CMH1, MPD1	160760	14q12	Cardiovascular	4625	1	8	261
268	Cardiomyopathy, familial hypertrophic, 192600 (3)	MYH6, ASD3, MYHCA	160710	14q12	Cardiovascular	4624	1	8	262
268	Cardiomyopathy, dilated, 1G, 604145 (3), Tibial muscular dystrophy, tardive, 600334 (3)	TTN, CMD1G, TMD, LGMD2J	188840	2q24.3	Cardiovascular	7273	1	8	263
268	Cardiomyopathy, familial hypertrophic, 9 (3)	TTN, CMD1G, TMD, LGMD2J	188840	2q24.3	Cardiovascular	7273	1	8	263
268	Cardiomyopathy, familial hypertrophic (3)	TNNI3	191044	19q13.4	Cardiovascular	7137	1	8	264
268	Cardiomyopathy, familial restrictive, 115210 (3)	TNNI3	191044	19q13.4	Cardiovascular	7137	1	8	264
268	Cardiomyopathy, familial hypertrophic, 192600 (3) ()	TNNC1	191040	3p21.3-p14.3	Cardiovascular	7134	1	8	265
268	Cardiomyopathy, familial hypertrophic, 192600 (3)	CAV3, LGMD1C	601253	3p25	Cardiovascular	859	1	8	266
268	Cardiomyopathy, dilated, 1M, 607482 (3)	CSRP3, CRP3, CLP, CMD1M	600824	11p15.1	Cardiovascular	8048	1	8	267
268	Cardiomyopathy, idiopathic dilated, 115200 (3)	PLN, PLB	172405	6q22.1	Cardiovascular	5350	1	8	268
268	Cardiomyopathy, dilated, 115200 (3)	ACTC	102540	15q14	Cardiovascular	70	1	8	269
268	Cardiomyopathy, familial hypertrophic, 192600 (3)	ACTC	102540	15q14	Cardiovascular	70	1	8	269
268	Cardiomyopathy, dilated, with ventricular tachycardia, 608569 (3)	ABCC9, SUR2	601439	12p12.1	Cardiovascular	10060	1	8	270
268	Cardiomyopathy, Familial hypertrophic, 8, 608751 (3)	MYL3, CMH8	160790	3p	Cardiovascular	4634	1	8	271
268	Cardiomyopathy, familial hypertrophic, 3, 115196 (3)	TPM1, CMH3	191010	15q22.1	Cardiovascular	7168	1	8	272
268	Cardiomyopathy, familial hypertrophic, 10, 608758 (3)	MYL2, CMH10	160781	12q23-q24.3	Cardiovascular	4633	1	8	273
268	Cardiomyopathy, hypertrophic, mid-left ventricular chamber type, 608758 (3)	MYL2, CMH10	160781	12q23-q24.3	Cardiovascular	4633	1	8	273
268	Cardiomyopathy, dilated, 1I, 604765 (3)	DES, CMD1I	125660	2q35	Cardiovascular	1674	1	8	274
268	Cardiomyopathy, dilated, X-linked, 302045 (3)	DMD, BMD	300377	Xp21.2	Cardiovascular	1756	1	8	275
268	Cardiomyopathy, hypertrophic, midventricular, digenic, 192600 (3)	MYLK2, MLCK	606566	20q13.3	Cardiovascular	85366	1	8	276
268	Cardiomyopathy, dilated, 1L, 606685 (3)	SGCD, SGD, LGMD2F, CMD1L	601411	5q33	Cardiovascular	6444	1	8	277
268	Cardiomyopathy, dilated, 1N, 607487 (3)	TCAP, LGMD2G, CMD1N	604488	17q12	Cardiovascular	8557	1	8	278
268	Cardiomyopathy, X-linked dilated, 300069 (3)	TAZ, EFE2, BTHS, CMD3A, LVNCX	300394	Xq28	Cardiovascular	6901	1	8	279
406	Deafness, autosomal dominant 10, 601316 (3)	EYA4, DFNA10, CMD1J	603550	6q23	Ear,Nose,Throat	2070	1	9	7
406	Deafness, X-linked 3, conductive, with stapes fixation, 304400 (3)	POU3F4, DFN3	300039	Xq21.1	Ear,Nose,Throat	5456	1	9	37
406	Deafness, autosomal dominant 4, 600652 (3)	MYH14, KIAA2034, DFNA4	608568	19q13.33	Ear,Nose,Throat	79784	1	9	105
406	Deafness, autosomal dominant 1, 124900 (3)	DIAPH1, DFNA1, LFHL1	602121	5q31	Ear,Nose,Throat	1729	1	9	144
406	Deafness, autosomal dominant 3, 601544 (3)	GJB6, CX30, DFNA3, HED, ED2	604418	13q12	Ear,Nose,Throat	10804	1	9	253
406	Deafness, nonsyndromic neurosensory, digenic (3)	GJB6, CX30, DFNA3, HED, ED2	604418	13q12	Ear,Nose,Throat	10804	1	9	253
406	Deafness, autosomal dominant 40 (3)	CRYM, DFNA40	123740	16p13.11-p12.3	Ear,Nose,Throat	1428	1	9	299
406	Deafness, autosomal dominant 3, 601544 (3)	GJB2, CX26, DFNB1, PPK, DFNA3, KID, HID	121011	13q11-q12	Ear,Nose,Throat	2706	1	9	312
406	Deafness, autosomal recessive 1, 220290 (3)	GJB2, CX26, DFNB1, PPK, DFNA3, KID, HID	121011	13q11-q12	Ear,Nose,Throat	2706	1	9	312
406	Deafness, autosomal dominant 2, 600101 (3)	GJB3, CX31, DFNA2	603324	1p35.1	Ear,Nose,Throat	2707	1	9	338
406	Deafness, autosomal dominant, with peripheral neuropathy (3)	GJB3, CX31, DFNA2	603324	1p35.1	Ear,Nose,Throat	2707	1	9	338
406	Deafness, autosomal recessive (3)	GJB3, CX31, DFNA2	603324	1p35.1	Ear,Nose,Throat	2707	1	9	338
406	Deafness, X-linked 1, progressive (3)	TIMM8A, DFN1, DDP, MTS, DDP1	300356	Xq22	Ear,Nose,Throat	1678	1	9	343
406	Deafness, autosomal dominant 36, with dentinogenesis, 605594 (3)	DSPP, DPP, DGI1, DFNA39, DTDP2	125485	4q21.3	Ear,Nose,Throat	1834	1	9	348
406	Deafness, autosomal dominant 2, 600101 (3)	KCNQ4, DFNA2	603537	1p34	Ear,Nose,Throat	9132	1	9	390
406	Deafness, nonsyndromic (3) ()	KIAA1199	608366	15q24	Ear,Nose,Throat	57214	1	9	391
406	Deafness, autosomal dominant 17, 603622 (3)	MYH9, MHA, FTNS, DFNA17	160775	22q11.2	Ear,Nose,Throat	4627	1	9	414
406	Deafness, autosomal dominant 13, 601868 (3)	COL11A2, STL3, DFNA13	120290	6p21.3	Ear,Nose,Throat	1302	1	9	417
406	Deafness, autosomal recessive 9, 601071 (3)	OTOF, DFNB9, NSRD9	603681	2p23-p22	Ear,Nose,Throat	9381	1	9	464
406	Deafness, autosomal recessive 23, 609533 (3)	PCDH15, DFNB23	605514	10q21-q22	Ear,Nose,Throat	65217	1	9	465
406	Deafness, autosomal recessive 16, 603720 (3)	STRC, DFNB16	606440	15q15	Ear,Nose,Throat	161497	1	9	466
406	Deafness, autosomal dominant nonsyndromic sensorineural, 607841 (3)	MYO1A	601478	12q13-q15	Ear,Nose,Throat	4640	1	9	467
406	Deafness, autosomal dominant 11, neurosensory, 601317 (3)	MYO7A, USH1B, DFNB2, DFNA11	276903	11q13.5	Ear,Nose,Throat	4647	1	9	468
406	Deafness, autosomal recessive 2, neurosensory, 600060 (3)	MYO7A, USH1B, DFNB2, DFNA11	276903	11q13.5	Ear,Nose,Throat	4647	1	9	468
406	Deafness, autosomal dominant 22, 606346 (3)	MYO6, DFNA22, DFNB37	600970	6q13	Ear,Nose,Throat	4646	1	9	469
406	Deafness, autosomal recessive 37, 607821 (3)	MYO6, DFNA22, DFNB37	600970	6q13	Ear,Nose,Throat	4646	1	9	469
406	Deafness, sensorineural, with hypertrophic cardiomyopathy, 606346 (3)	MYO6, DFNA22, DFNB37	600970	6q13	Ear,Nose,Throat	4646	1	9	469
406	Deafness, autosomal recessive 29 (3)	CLDN14, DFNB29	605608	21q22.3	Ear,Nose,Throat	23562	1	9	470
406	Deafness, autosomal recessive 4, 600791 (3)	SLC26A4, PDS, DFNB4	605646	7q31	Ear,Nose,Throat	5172	1	9	471
406	Deafness, autosomal recessive 30, 607101 (3)	MYO3A, DFNB30	606808	10p11.1	Ear,Nose,Throat	53904	1	9	472
406	Deafness, congenital heart defects, and posterior embryotoxon (3)	JAG1, AGS, AHD	601920	20p12	Ear,Nose,Throat	182	1	9	473
406	Deafness, autosomal dominant 36, 606705 (3)	TMC1, DFNB7, DFNB11, DFNA36	606706	9q13-q21	Ear,Nose,Throat	117531	1	9	474
406	Deafness, autosomal recessive 7, 600974 (3)	TMC1, DFNB7, DFNB11, DFNA36	606706	9q13-q21	Ear,Nose,Throat	117531	1	9	474
406	Deafness, autosomal recessive 22, 607039 (3)	OTOA, DFNB22	607038	16p12.2	Ear,Nose,Throat	146183	1	9	475
406	Deafness, autosomal dominant 5 (3)	DFNA5	600994	7p15	Ear,Nose,Throat	1687	1	9	476
406	Deafness, autosomal recessive 12, modifier of, 601386 (3)	ATP2B2, PMCA2	108733	3p26-p25	Ear,Nose,Throat	491	1	9	477
406	Deafness, autosomal dominant 12, 601842 (3)	TECTA, DFNA8, DFNA12, DFNB21	602574	11q22-q24	Ear,Nose,Throat	7007	1	9	478
406	Deafness, autosomal dominant 8, 601543 (3)	TECTA, DFNA8, DFNA12, DFNB21	602574	11q22-q24	Ear,Nose,Throat	7007	1	9	478
406	Deafness, autosomal recessive 21, 603629 (3)	TECTA, DFNA8, DFNA12, DFNB21	602574	11q22-q24	Ear,Nose,Throat	7007	1	9	478
406	Deafness, autosomal recessive 6, 600971 (3)	TMIE, DFNB6	607237	3p21	Ear,Nose,Throat	259236	1	9	479
406	Deafness, autosomal recessive 18, 602092 (3)	USH1C, DFNB18	605242	11p15.1	Ear,Nose,Throat	10083	1	9	480
406	Deafness, autosomal dominant 20/26, 604717 (3)	ACTG1, DFNA20, DFNA26	102560	17q25.3	Ear,Nose,Throat	71	1	9	481
406	Deafness, autosomal recessive 31, 607084 (3)	WHRN, CIP98, KIAA1526, DFNB31	607928	9q32-q34	Ear,Nose,Throat	25861	1	9	482
406	Deafness, autosomal dominant 28, 608641 (3)	TFCP2L3, DFNA28	608576	8q22	Ear,Nose,Throat	79977	1	9	483
406	Deafness, autosomal recessive 12, 601386 (3)	CDH23, USH1D	605516	10q21-q22	Ear,Nose,Throat	64072	1	9	484
406	Deafness, autosomal dominant 15, 602459 (3)	POU4F3, BRN3C	602460	5q31	Ear,Nose,Throat	5459	1	9	485
406	Deafness, autosomal recessive 36, 609006 (3)	ESPN	606351	1p36.3-p36.1	Ear,Nose,Throat	83715	1	9	486
406	Deafness, autosomal recessive 10, congenital, 605316 (3)	TMPRSS3, ECHOS1, DFNB8, DFNB10	605511	21q22.3	Ear,Nose,Throat	64699	1	9	487
406	Deafness, autosomal recessive 8, childhood onset, 601072 (3)	TMPRSS3, ECHOS1, DFNB8, DFNB10	605511	21q22.3	Ear,Nose,Throat	64699	1	9	487
406	Deafness, autosomal recessive 61 (3)	PRES, DFNB61, SLC26A5	604943	7q22.1	Ear,Nose,Throat	375611	1	9	488
406	Deafness, autosomal dominant 9, 601369 (3)	COCH, DFNA9	603196	14q12-q13	Ear,Nose,Throat	1690	1	9	489
406	Deafness, autosomal recessive 3, 600316 (3)	MYO15A, DFNB3	602666	17p11.2	Ear,Nose,Throat	51168	1	9	490
873	Leber congenital amaurosis, 204000 (3)	CRB1, RP12	604210	1q31-q32.1	Ophthamological	23418	1	10	8
873	Leber congenital amaurosis, type I, 204000 (3)	GUCY2D, GUC2D, LCA1, CORD6	600179	17p13.1	Ophthamological	3000	1	10	92
873	Leber congenital amaurosis, type III, 604232 (3)	RDH12, LCA3	608830	14q23.3	Ophthamological	145226	1	10	93
873	Leber congenital amaurosis-2, 204100 (3)	RPE65, RP20	180069	1p31	Ophthamological	6121	1	10	94
873	Leber congenital amaurosis, 204000 (3)	RPGRIP1, LCA6, CORD9	605446	14q11	Ophthamological	57096	1	10	95
873	Leber congenital amaurosis, 204000 (3)	CRX, CORD2, CRD	602225	19q13.3	Ophthamological	1406	1	10	96
873	Leber congenital amaurosis, 604393 (3)	AIPL1, LCA4	604392	17p13.1	Ophthamological	23746	1	10	97
1229	Pigmented paravenous chorioretinal atrophy, 172870 (3)	CRB1, RP12	604210	1q31-q32.1	Ophthamological	23418	1	11	8
1170	Ovarian carcinoma, endometrioid type (3)	CTNNB1	116806	3p22-p21.3	Cancer	1499	1	12	9
1170	Ovarian cancer (3)	BRCA1, PSCP	113705	17q21	Cancer	672	1	12	10
1170	Ovarian carcinoma (3)	RRAS2, TC21	600098	11pter-p15.5	Cancer	22800	1	12	11
1170	Ovarian cancer, somatic, (3)	ERBB2, NGL, NEU, HER2	164870	17q21.1	Cancer	2064	1	12	12
1170	Ovarian cancer (3)	MSH2, COCA1, FCC1, HNPCC1	609309	2p22-p21	Cancer	4436	1	12	13
1170	Ovarian cancer, endometrial type (3)	MSH6, GTBP, HNPCC5	600678	2p16	Cancer	2956	1	12	14
1170	Ovarian carcinoma (3)	CDH1, UVO	192090	16q22.1	Cancer	999	1	12	15
1170	Ovarian cancer, 604370 (3)	PIK3CA	171834	3q26.3	Cancer	5290	1	12	16
1174	Pallidopontonigral degeneration, 168610 (3)	MAPT, MTBT1, DDPAC, MSTD	157140	17q21.1	Neurological	4137	1	13	17
1178	Pancreatic cancer (3)	MADH4, DPC4, SMAD4, JIP	600993	18q21.1	Cancer	4089	1	14	18
1178	Pancreatic cancer, 260350 (3)	BRCA2, FANCD1	600185	13q12.3	Cancer	675	1	14	19
1178	Pancreatic cancer, 260350 (3)	TP53, P53, LFS1	191170	17p13.1	Cancer	7157	1	14	20
1178	Pancreatic carcinoma, somatic (3)	RBBP8, RIM	604124	18q11.2	Cancer	5932	1	14	21
1178	Pancreatic cancer, somatic (3)	ACVR1B, ACVRLK4, ALK4	601300	12q13	Cancer	91	1	14	22
1178	Pancreatic carcinoma, somatic, 260350 (3)	KRAS2, RASK2	190070	12p12.1	Cancer	3845	1	14	23
1178	Pancreatic cancer, 260350 (3)	ARMET, ARP	601916	3p21.1	Cancer	7873	1	14	24
1178	Pancreatic cancer, sporadic (3)	STK11, PJS, LKB1	602216	19p13.3	Cancer	6794	1	14	25
1178	Pancreatic cancer/melanoma syndrome, 606719 (3)	CDKN2A, MTS1, P16, MLM, CMM2	600160	9p21	Cancer	1029	1	14	26
1483	Tetralogy of Fallot, 187500 (3)	ZFPM2, FOG2	603693	8q23	Cardiovascular	23414	1	15	27
1483	Tetralogy of Fallot, 187500 (3)	JAG1, AGS, AHD	601920	20p12	Cardiovascular	182	1	15	473
1483	Tetrology of Fallot, 187500 (3)	NKX2E, CSX	600584	5q34	Cardiovascular	1482	1	15	690
562	Fundus albipunctatus, 136880 (3)	RLBP1	180090	15q26	Ophthamological	6017	1	16	28
562	Fundus flavimaculatus, 248200 (3)	ABCA4, ABCR, STGD1, FFM, RP19	601691	1p21-p13	Ophthamological	24	1	16	43
562	Fundus albipunctatus, 136880 (3)	RDH5	601617	12q13-q14	Ophthamological	5959	1	16	388
221	Bothnia retinal dystrophy, 607475 (3)	RLBP1	180090	15q26	Ophthamological	6017	1	17	28
1105	Newfoundland rod-cone dystrophy, 607476 (3)	RLBP1	180090	15q26	Ophthamological	6017	1	18	28
1601	Wolff-Parkinson-White syndrome, 194200 (3)	PRKAG2, WPWS	602743	7q36	Cardiovascular	51422	1	19	29
1110	Night blindness, congenital stationery, rhodopsin-related (3)	RHO, RP4, OPN2	180380	3q21-q24	Ophthamological	6010	1	20	30
1110	Night blindness, congenital stationary, X-linked, type 2, 300071 (3)	CACNA1F, CSNB2	300110	Xp11.23	Ophthamological	778	1	20	327
1110	Night blindness, congenital stationary, type 3, 163500 (3)	PDE6B, PDEB, CSNB3	180072	4p16.3	Ophthamological	5158	1	20	328
1110	Night blindness, congenital stationary (3)	GNAT1	139330	3p21	Ophthamological	2779	1	20	329
1110	Night blindness, congenital stationary, type 1, 310500 (3)	CSNB1, NYX	300278	Xp11.4	Ophthamological	60506	1	20	330
1277	Proud syndrome, 300004 (3)	ARX, ISSX, PRTS, MRXS1, MRX36, MRX54	300382	Xp22.13	multiple	170302	1	21	31
1055	Myoclonic epilepsy with mental retardation and spasticity, 300432 (3)	ARX, ISSX, PRTS, MRXS1, MRX36, MRX54	300382	Xp22.13	Neurological	170302	1	22	31
1055	Myoclonic epilepsy, juvenile, 1, 254770 (3)	EFHC1, FLJ10466, EJM1	608815	6p12-p11	Neurological	114327	1	22	822
1055	Myoclonic epilepsy, severe, of infancy, 607208 (3)	GABRG2, GEFSP3, CAE2, ECA2	137164	5q31.1-q33.1	Neurological	2566	1	22	823
908	Lissencephaly, X-linked with ambiguous genitalia, 300215 (3)	ARX, ISSX, PRTS, MRXS1, MRX36, MRX54	300382	Xp22.13	Neurological	170302	1	23	31
908	Lissencephaly-1, 607432 (3)	PAFAH1B1, LIS1	601545	17p13.3	Neurological	5048	1	23	38
908	Lissencephaly, X-linked, 300067 (3)	DCX, DBCN, LISX	300121	Xq22.3-q23	Neurological	1641	1	23	39
908	Lissencephaly syndrome, Norman-Roberts type, 257320 (3)	RELN, RL	600514	7q22	Neurological	5649	1	23	40
807	Infantile spasm syndrome, 308350 (3)	ARX, ISSX, PRTS, MRXS1, MRX36, MRX54	300382	Xp22.13	Neurological	170302	1	24	31
990	Mental retardation, X-linked 36, 300430 (3)	ARX, ISSX, PRTS, MRXS1, MRX36, MRX54	300382	Xp22.13	Neurological	170302	1	25	31
990	Mental retardation, X-linked 54, 300419 (3)	ARX, ISSX, PRTS, MRXS1, MRX36, MRX54	300382	Xp22.13	Neurological	170302	1	25	31
990	Mental retardation, X-linked, 60, 300486 (3)	OPHN1	300127	Xq12	Neurological	4983	1	25	41
990	Mental retardation, X-linked nonspecific, 309541 (3)	GDI1, RABGD1A, MRX41, MRX48	300104	Xq28	Neurological	2664	1	25	58
990	Mental retardation, X-linked 30, 300558 (3)	PAK3, MRX30, MRX47	300142	Xq21.3-q24	Neurological	5063	1	25	79
990	Mental retardation, X-linked, 34, 300426 (3)	IL1RAPL, MRX34	300206	Xp22.1-p21.3	Neurological	11141	1	25	321
990	Mental retardation, X-linked nonsyndromic (3)	FGD1, FGDY, AAS	305400	Xp11.21	Neurological	2245	1	25	397
990	Mental retardation, X-linked, JARID1C-related, 300534 (3)	SMCX, MRXJ, DXS1272E, XE169, JARID1C	314690	Xp11.22-p11.21	Neurological	8242	1	25	413
990	Mental retardation, X-linked, Snyder-Robinson type, 309583 (3)	SMS, SRS, MRSR	300105	Xp22.1	Neurological	6611	1	25	582
990	Mental retardation, X-linked, 300425 (3)	NLGN4, KIAA1260, AUTSX2	300427	Xp22.33	Neurological	57502	1	25	601
990	Mental retardation, X-linked nonspecific, type 19 (3)	RPS6KA3, RSK2, MRX19	300075	Xp22.2-p22.1	Neurological	6197	1	25	607
990	Mental retardation, X-linked (3)	SLC6A8, CRTR	300036	Xq28	Neurological	6535	1	25	630
990	Mental retardation, X-linked, with seizures and carrier manifestations, 300397 (3)	SLC6A8, CRTR	300036	Xq28	Neurological	6535	1	25	630
990	Mental retardation, X-linked 58, 300218 (3)	TM4SF2, MXS1, A15	300096	Xq11	Neurological	7102	1	25	692
990	Mental retardation, X-linked nonsyndromic (3)	ZNF41	314995	Xp22.1-cen	Neurological	7592	1	25	737
990	Mental retardation, X-linked, 300458 (3)	MECP2, RTT, PPMX, MRX16, MRX79	300005	Xq28	Neurological	4204	1	25	740
990	Mental retardation, X-linked, with progressive spasticity, 300279 (3)	MECP2, RTT, PPMX, MRX16, MRX79	300005	Xq28	Neurological	4204	1	25	740
990	Mental retardation, X-linked, FRAXE type (3)	FMR2, FRAXE, MRX2	309548	Xq28	Neurological	2334	1	25	768
990	Mental retardation, nonsyndromic, autosomal recessive, 2A, 607417 (3)	CRBN, MRT2A	609262	3p26.2	Neurological	51185	1	25	769
990	Mental retardation, X-linked nonsyndromic (3)	AGTR2	300034	Xq22-q23	Neurological	186	1	25	770
990	Mental retardation, X-linked nonsyndromic, DLG3-related (3)	DLG3, NEDLG, SAP102, MRX	300189	Xq13.1	Neurological	1741	1	25	771
990	Mental retardation, X-linked-44, 300501 (3)	FTSJ1, JM23, SPB1, MRX44, MRX9	300499	Xp11.23	Neurological	24140	1	25	772
990	Mental retardation, X-linked-9, 309549 (3)	FTSJ1, JM23, SPB1, MRX44, MRX9	300499	Xp11.23	Neurological	24140	1	25	772
990	Mental retardation, X-linked nonspecific, 63, 300387 (3)	FACL4, ACS4, MRX63	300157	Xq22.3	Neurological	2182	1	25	773
990	Mental retardation, nonsyndromic, autosomal recessive, 249500 (3)	PRSS12, BSSP3	606709	4q25-q26	Neurological	8492	1	25	774
990	Mental retardation, X-linked 45, 300498 (3)	ZNF81, MRX45	314998	Xp22.1-p11	Neurological	347344	1	25	775
990	Mental retardation, X-linked, with isolated growth hormone deficiency, 300123 (3)	SOX3, MRGH	313430	Xq26.3	Neurological	6658	1	25	776
990	Mental retardation, X-linked nonspecific, type 46, 300436 (3)	ARHGEF6, MRX46, COOL2	300267	Xq26	Neurological	9459	1	25	777
1196	Partington syndrome, 309510 (3)	ARX, ISSX, PRTS, MRXS1, MRX36, MRX54	300382	Xp22.13	Neurological	170302	1	26	31
1257	Preeclampsia/eclampsia 4 (3)	STOX1, PEE4	609397	10q22.1	Cardiovascular	219736	1	27	32
1257	Preeclampsia, susceptibility to (3)	AGT, SERPINA8	106150	1q42-q43	Cardiovascular	183	1	27	753
1257	Preeclampsia, susceptibility to, 189800 (3)	EPHX1	132810	1q42.1	Cardiovascular	2052	1	27	754
622	GRACILE syndrome, 603358 (3)	BCS1L, FLNMS, GRACILE	603647	2q33	Metabolic	617	1	28	33
1016	Mitochondrial complex III deficiency, 124000 (3)	BCS1L, FLNMS, GRACILE	603647	2q33	multiple	617	1	29	33
1016	Mitochondrial complex I deficiency, 252010 (3)	NDUFS4, AQDQ	602694	5q11.1	multiple	4724	1	29	81
1016	Mitochondrial complex I deficiency, 252010 (3)	NDUFV1, UQOR1	161015	11q13	multiple	4723	1	29	83
1016	Mitochondrial respiratory chain complex II deficiency, 252011 (3)	SDHA, SDH2, SDHF	600857	5p15	multiple	6389	1	29	86
1016	Mitochondrial complex I deficiency, 252010 (3)	NDUFS1	157655	2q33-q34	multiple	4719	1	29	153
1016	Mitochondrial complex I deficiency, 252010 (3)	NDUFS2	602985	1q23	multiple	4720	1	29	658
1016	Mitochondrial complex III deficiency, 124000 (3)	UQCRB, UQBP, QPC	191330	8q22	multiple	7381	1	29	659
877	Leigh syndrome, 256000 (3)	BCS1L, FLNMS, GRACILE	603647	2q33	Neurological	617	1	30	33
877	Leigh syndrome, due to COX deficiency, 256000 (3)	SURF1	185620	9q34	Neurological	6834	1	30	80
877	Leigh syndrome, 256000 (3)	NDUFS4, AQDQ	602694	5q11.1	Neurological	4724	1	30	81
877	Leigh syndrome, 256000 (3)	NDUFS3	603846	11p11.11	Neurological	4722	1	30	82
877	Leigh syndrome, 256000 (3)	NDUFV1, UQOR1	161015	11q13	Neurological	4723	1	30	83
877	Leigh syndrome, 256000 (3)	NDUFS7, PSST	601825	19p13	Neurological	374291	1	30	84
877	Leigh syndrome, 256000 (3)	NDUFS8	602141	11q13	Neurological	4728	1	30	85
877	Leigh syndrome, 256000 (3)	SDHA, SDH2, SDHF	600857	5p15	Neurological	6389	1	30	86
877	Leigh syndrome, 256000 (3)	DLD, LAD, PHE3	238331	7q31-q32	Neurological	2654	1	30	87
877	Leigh syndrome due to cytochrome c oxidase deficiency, 256000 (3)	COX15	603646	10q24	Neurological	1355	1	30	88
877	Leigh syndrome, French-Canadian type, 220111 (3)	LRPPRC, LRP130, LSFC	607544	2p21-p16	Neurological	10128	1	30	89
877	Leigh syndrome, X-linked, 308930 (3)	PDHA1, PHE1A	312170	Xp22.2-p22.1	Neurological	5160	1	30	90
212	Blood group, OK, 111380 (3)	BSG	109480	19p13.3	Hematological	682	1	31	35
212	Blood group, Ii, 110800 (3)	GCNT2	600429	6p24-p23	Hematological	2651	1	31	56
212	Blood group, Diego, 110500 (3)	SLC4A1, AE1, EPB3	109270	17q21-q22	Hematological	6521	1	31	63
212	Blood group, Waldner, 112010 (3)	SLC4A1, AE1, EPB3	109270	17q21-q22	Hematological	6521	1	31	63
212	Blood group, Wright, 112050 (3)	SLC4A1, AE1, EPB3	109270	17q21-q22	Hematological	6521	1	31	63
212	Blood group, ABO system (3)	ABO	110300	9q34	Hematological	28	1	31	193
212	Blood group Cromer (3)	DAF	125240	1q32	Hematological	1604	1	31	282
212	Blood group, Indian system (3)	CD44, MDU2, MDU3, MIC4	107269	11pter-p13	Hematological	960	1	31	285
212	Blood group, Kidd (3)	SLC14A1, JK, UTE, UT1	111000	18q11-q12	Hematological	6563	1	31	316
212	Blood group, Colton, 110450 (3)	AQP1, CHIP28, CO	107776	7p14	Hematological	358	1	31	392
212	Blood group, Landsteiner-Wiener (3)	LW	111250	19p13.3	Hematological	3386	1	31	550
212	Blood group, P system, 111400 (3)	A4GALT, PK	607922	22q13.2	Hematological	53947	1	31	553
212	Blood group, XG system (3)	XG	314700	Xpter-p22.32	Hematological	7499	1	31	554
212	Blood group, P system, 111400 (3)	B3GALT3, GLCT3, P	603094	3q25	Hematological	8706	1	31	555
212	Blood group, Lewis (3)	FUT3, LE	111100	19p13.3	Hematological	2525	1	31	571
212	Blood group, Gerbich (3)	GYPC, GE, GPC	110750	2q14-q21	Hematological	2995	1	31	714
212	Blood group, Ss (3)	GYPB, SS, MNS	111740	4q28-q31	Hematological	2994	1	31	715
212	Blood group, Rhesus (3)	RHCE	111700	1p36.2-p34	Hematological	6006	1	31	743
212	Blood group, Dombrock (3)	ART4, DO	110600	12p13-p12	Hematological	420	1	31	818
212	Blood group, Kell (3)	KEL	110900	7q33	Hematological	3792	1	31	869
212	Blood group, MN (3)	GYPA, MN, GPA	111300	4q28.2-q31.1	Hematological	2993	1	31	874
212	Blood group GIL, 607457 (3)	AQP3	600170	9p13	Hematological	360	1	31	876
212	Blood group, Auberger system (3)	LU, AU, BCAM	111200	19q13.2	Hematological	4059	1	31	890
212	Blood group, Lutheran system (3)	LU, AU, BCAM	111200	19q13.2	Hematological	4059	1	31	890
212	Blood group, Yt system, 112100 (3)	ACHE, YT	100740	7q22	Hematological	43	1	31	894
212	Blood group, Knops system, 607486 (3)	CR1, C3BR	120620	1q32	Hematological	1378	1	31	896
15	ABCD syndrome, 600501 (3)	EDNRB, HSCR2, ABCDS	131244	13q22	multiple	1910	1	32	36
681	Hirschsprung disease-2, 600155 (3)	EDNRB, HSCR2, ABCDS	131244	13q22	Gastrointestinal	1910	1	33	36
681	Hirschsprung disease, 142623 (3)	GDNF	600837	5p13.1-p12	Gastrointestinal	2668	1	33	57
681	Hirschsprung disease, 142623 (3)	EDN3	131242	20q13.2-q13.3	Gastrointestinal	1908	1	33	177
681	Hirschsprung disease, 142623 (3)	NRTN, NTN	602018	19p13.3	Gastrointestinal	4902	1	33	226
681	Hirschsprung disease, cardiac defects, and autonomic dysfunction (3)	ECE1	600423	1p36.1	Gastrointestinal	1889	1	33	227
681	Hirschsprung disease, short-segment, 142623 (3)	PMX2B, NBPHOX, PHOX2B	603851	4p12	Gastrointestinal	8929	1	33	228
681	Hirschsprung disease, 142623 (3)	RET, MEN2A	164761	10q11.2	Gastrointestinal	5979	1	33	229
1573	Waardenburg-Shah syndrome, 277580 (3)	EDNRB, HSCR2, ABCDS	131244	13q22	multiple	1910	1	34	36
1573	Waardenburg-Shah syndrome, 277580 (3)	SOX10, WS4	602229	22q13	multiple	6663	1	34	202
346	Colorectal cancer (3)	CTNNB1	116806	3p22-p21.3	Cancer	1499	1	35	9
346	Colorectal cancer, hereditary nonpolyposis, type 1, 120435 (3)	MSH2, COCA1, FCC1, HNPCC1	609309	2p22-p21	Cancer	4436	1	35	13
346	Colorectal cancer, hereditary nonpolyposis, type 5 (3)	MSH6, GTBP, HNPCC5	600678	2p16	Cancer	2956	1	35	14
346	Colorectal cancer, 114500 (3)	PIK3CA	171834	3q26.3	Cancer	5290	1	35	16
346	Colorectal cancer, 114500 (3)	TP53, P53, LFS1	191170	17p13.1	Cancer	7157	1	35	20
346	Colorectal cancer, hereditary nonpolyposis, type 2, 609310 (3)	MLH1, COCA2, HNPCC2	120436	3p21.3	Cancer	4292	1	35	104
346	Colorectal cancer, somatic, 109800 (3)	FGFR3, ACH	134934	4p16.3	Cancer	2261	1	35	147
346	Colon cancer (3)	BCL10	603517	1p22	Cancer	8915	1	35	176
346	Colorectal cancer, susceptibility to (3)	CCND1, PRAD1, BCL1	168461	11q13	Cancer	595	1	35	187
346	Colon cancer, advanced (3)	SRC, ASV, SRC1	190090	20q12-q13	Cancer	6714	1	35	197
346	Colon cancer (3)	TGFBR2, HNPCC6	190182	3p22	Cancer	7048	1	35	213
346	Colorectal cancer, hereditary nonpolyposis, type 6 (3)	TGFBR2, HNPCC6	190182	3p22	Cancer	7048	1	35	213
346	Colorectal cancer (3)	APC, GS, FPC	175100	5q21-q22	Cancer	324	1	35	239
346	Colorectal adenomatous polyposis, autosomal recessive, with pilomatricomas, 132600 (3)	MUTYH	604933	1p34.3-p32.1	Cancer	4595	1	35	240
346	Colorectal cancer, somatic (3)	BRAF	164757	7q34	Cancer	673	1	35	244
346	Colon adenocarcinoma (3)	RAD54L, HR54, HRAD54	603615	1p32	Cancer	8438	1	35	288
346	Colorectal cancer (3)	BAX	600040	19q13.3-q13.4	Cancer	581	1	35	323
346	Colorectal cancer (3)	NRAS	164790	1p13.2	Cancer	4893	1	35	347
346	Colorectal cancer (3)	DCC	120470	18q21.3	Cancer	1630	1	35	386
346	Colon cancer, hereditary nonpolypopsis, type 7 (3)	MLH3, HNPCC7	604395	14q24.3	Cancer	27030	1	35	407
346	Colorectal cancer, somatic, 114500 (3)	MLH3, HNPCC7	604395	14q24.3	Cancer	27030	1	35	407
346	Colonic adenoma recurrence, reduced risk of, 114500 (3)	ODC1	165640	2p25	Cancer	4953	1	35	434
346	Colon adenocarcinoma (3)	RAD54B	604289	8q21.3-q22	Cancer	25788	1	35	454
346	Colorectal cancer, somatic, 114500 (3)	FLCN, BHD	607273	17p11.2	Cancer	201163	1	35	538
346	Colorectal cancer (3)	MCC	159350	5q21	Cancer	4163	1	35	557
346	Colorectal cancer, 114500 (3)	EP300	602700	22q13	Cancer	2033	1	35	572
346	Colorectal cancer, 114500 (3)	PDGFRL, PDGRL, PRLTS	604584	8p22-p21.3	Cancer	5157	1	35	603
346	Colorectal cancer, hereditary nonpolyposis, type 4 (3)	PMS2, PMSL2, HNPCC4	600259	7p22	Cancer	5395	1	35	605
346	Colorectal cancer, 114500 (3)	BUB1B, BUBR1	602860	15q15	Cancer	701	1	35	608
346	Colon cancer (3)	PTPN12, PTPG1	600079	7q11.23	Cancer	5782	1	35	609
346	Colorectal cancer, hereditary nonpolyposis, type 3 (3)	PMS1, PMSL1, HNPCC3	600258	2q31-q33	Cancer	5378	1	35	610
346	Colorectal cancer with chromosomal instability (3)	BUB1	602452	2q14	Cancer	699	1	35	611
346	Colorectal cancer, 114500 (3)	AXIN2	604025	17q24	Cancer	8313	1	35	612
346	Colorectal cancer, sporadic, 114500 (3)	PLA2G2A, PLA2B, PLA2L, MOM1	172411	1p35	Cancer	5320	1	35	613
346	Colorectal cancer, somatic (3)	DLC1	604258	8p22-p21.3	Cancer	10395	1	35	614
346	Colon cancer, somatic, 114500 (3)	PTPRJ, DEP1	600925	11p11.2	Cancer	5795	1	35	615
228	Breast cancer-1 (3)	BRCA1, PSCP	113705	17q21	Cancer	672	1	36	10
228	Breast-ovarian cancer (3)	BRCA1, PSCP	113705	17q21	Cancer	672	1	36	10
228	Breast cancer, lobular (3)	CDH1, UVO	192090	16q22.1	Cancer	999	1	36	15
228	Breast cancer, 114480 (3)	PIK3CA	171834	3q26.3	Cancer	5290	1	36	16
228	Breast cancer 2, early onset (3)	BRCA2, FANCD1	600185	13q12.3	Cancer	675	1	36	19
228	Breast cancer, male, susceptibility to, 114480 (3)	BRCA2, FANCD1	600185	13q12.3	Cancer	675	1	36	19
228	Breast cancer, 114480 (3)	TP53, P53, LFS1	191170	17p13.1	Cancer	7157	1	36	20
228	Breast cancer, somatic, 114480 (3)	KRAS2, RASK2	190070	12p12.1	Cancer	3845	1	36	23
228	Breast and colorectal cancer, susceptibility to (3)	CHEK2, RAD53, CHK2, CDS1, LFS2	604373	22q12.1	Cancer	11200	1	36	196
228	Breast cancer, susceptibility to, 114480 (3)	CHEK2, RAD53, CHK2, CDS1, LFS2	604373	22q12.1	Cancer	11200	1	36	196
228	Breast cancer, 114480 (3)	SLC22A1L, BWSCR1A, IMPT1	602631	11p15.5	Cancer	5002	1	36	211
228	Breast cancer, invasive intraductal (3)	RAD54L, HR54, HRAD54	603615	1p32	Cancer	8438	1	36	288
228	Breast cancer, male, with Reifenstein syndrome (3)	AR, DHTR, TFM, SBMA, KD, SMAX1	313700	Xq11-q12	Cancer	367	1	36	293
228	Breast cancer, susceptibility to, 114480 (3)	BARD1	601593	2q34-q35	Cancer	580	1	36	324
228	Breast cancer, early-onset, 114480 (3)	BRIP1, BACH1, FANCJ	605882	17q22	Cancer	83990	1	36	375
228	Breast cancer, susceptibility to, 114480 (3)	ATM, ATA, AT1	607585	11q22.3	Cancer	472	1	36	457
228	Breast cancer, susceptibility to, 114480 (3)	RAD51A, RECA	179617	15q15.1	Cancer	5888	1	36	621
228	Breast cancer, susceptibility to (3)	XRCC3	600675	14q32.3	Cancer	7517	1	36	831
228	Breast cancer, 114480 (3)	PPM1D, WIP1	605100	17q22-q23	Cancer	8493	1	36	844
228	Breast cancer (3)	TSG101	601387	11p15.2-p15.1	Cancer	7251	1	36	855
228	Breast cancer, sporadic (3)	PHB	176705	17q21	Cancer	5245	1	36	887
228	Breast cancer, somatic, 114480 (3)	RB1CC1, CC1, KIAA0203	606837	8q11	Cancer	9821	1	36	889
909	Listeria monocytogenes, susceptibility to (3)	CDH1, UVO	192090	16q22.1	Immunological	999	1	37	15
352	Cone-rod dystrophy 3 (3)	ABCA4, ABCR, STGD1, FFM, RP19	601691	1p21-p13	Ophthamological	24	1	38	43
352	Cone-rod dystrophy 6, 601777(3)	GUCY2D, GUC2D, LCA1, CORD6	600179	17p13.1	Ophthamological	3000	1	38	92
352	Cone-rod dystrophy 9, 608194 (3)	RPGRIP1, LCA6, CORD9	605446	14q11	Ophthamological	57096	1	38	95
352	Cone-rod retinal dystrophy-2, 120970 (3)	CRX, CORD2, CRD	602225	19q13.3	Ophthamological	1406	1	38	96
352	Cone-rod dystrophy (3)	AIPL1, LCA4	604392	17p13.1	Ophthamological	23746	1	38	97
352	Cone dystrophy-1, 304020 (3)	RPGR, RP3, CRD, RP15, COD1	312610	Xp21.1	Ophthamological	6103	1	38	678
352	Cone-rod dystrophy, 300029 (3)	RPGR, RP3, CRD, RP15, COD1	312610	Xp21.1	Ophthamological	6103	1	38	678
352	Cone dystrophy-3, 602093 (3)	GUCA1A, GCAP	600364	6p21.1	Ophthamological	2978	1	38	679
1439	Stargardt disease-1, 248200 (3)	ABCA4, ABCR, STGD1, FFM, RP19	601691	1p21-p13	Ophthamological	24	1	39	43
1439	Stargardt disease 3, 600110 (3)	ELOVL4, ADMD, STGD2, STGD3	605512	6q14	Ophthamological	6785	1	39	463
2937	Macular dystrophy, age-related, 2, 153800 (3)	ABCA4, ABCR, STGD1, FFM, RP19	601691	1p21-p13	Ophthamological	24	1	40	43
2937	Macular dystrophy, vitelliform type, 153700 (3)	VMD2	607854	11q13	Ophthamological	7439	1	40	412
2937	Macular dystrophy, autosomal dominant, chromosome 6-linked, 600110 (3)	ELOVL4, ADMD, STGD2, STGD3	605512	6q14	Ophthamological	6785	1	40	463
2937	Macular corneal dystrophy, 217800 (3)	CHST6, MCDC1	605294	16q22	Ophthamological	4166	1	40	561
2937	Macular dystrophy (3)	RDS, RP7, PRPH2, PRPH, AVMD, AOFMD	179605	6p21.1-cen	Ophthamological	5961	1	40	562
2937	Macular dystrophy, vitelliform, 608161 (3)	RDS, RP7, PRPH2, PRPH, AVMD, AOFMD	179605	6p21.1-cen	Ophthamological	5961	1	40	562
902	Lipodystrophy, congenital generalized, type 1, 608594 (3)	AGPAT2, LPAAB, BSCL, BSCL1	603100	9q34.3	Metabolic	10555	1	41	44
902	Lipodystrophy, familial partial, with decreased subcutaneous fat of face and neck (3)	PPARGC1A, PPARGC1	604517	4p15.1	Metabolic	10891	1	41	45
902	Lipodystrophy, familial partial, 151660 (3)	LMNA, LMN1, EMD2, FPLD, CMD1A, HGPS, LGMD1B	150330	1q21.2	Metabolic	4000	1	41	46
902	Lipodystrophy, familial partial, 151660 (3)	PPARG, PPARG1, PPARG2	601487	3p25	Metabolic	5468	1	41	47
902	Lipodystrophy, congenital generalized, type 2, 269700 (3)	BSCL2, SPG17	606158	11q13	Metabolic	26580	1	41	48
110	Anemia, sideroblastic, with ataxia, 301310 (3)	ABCB7, ABC7, ASAT	300135	Xq13.1-q13.3	Hematological	22	1	42	49
110	Anemia, neonatal hemolytic, fatal and near-fatal (3)	SPTB	182870	14q22-q23.2	Hematological	6710	1	42	61
110	Anemia, congenital dyserythropoietic, type I, 224120 (3)	CDAN1, CDA1	607465	15q15	Hematological	146059	1	42	158
110	Anemia, hemolytic, due to UMPH1 deficiency, 266120 (3)	NT5C3, UMPH1, PSN1	606224	7p15-p14	Hematological	51251	1	42	257
110	Anemia, Diamond-Blackfan, 105650 (3)	RPS19, DBA	603474	19q13.2	Hematological	6223	1	42	337
110	Anemia, hypochromic microcytic, 206100 (3)	NRAMP2	600523	12q13	Hematological	4891	1	42	346
110	Anemia, hemolytic, Rh-null, regulator type, 268150 (3)	RHAG, RH50A	180297	6p21.1-p11	Hematological	6005	1	42	741
110	Anemia, sideroblastic/hypochromic (3)	ALAS2, ANH1, ASB	301300	Xp11.21	Hematological	212	1	42	851
110	Anemia, hemolytic, due to PK deficiency (3)	PKLR, PK1	266200	1q21	Hematological	5313	1	42	895
1437	Squamous cell carcinoma, head and neck, 601400 (3)	ING1	601566	13q34	Cancer	3621	1	43	50
1437	Squamous cell carcinoma, burn scar-related, somatic (3)	TNFRSF6, APT1, FAS, CD95, ALPS1A	134637	10q24.1	Cancer	355	1	43	400
1437	Squamous cell carcinoma, head and neck, 601400 (3)	TNFRSF10B, DR5, TRAILR2	603612	8p22-p21	Cancer	8795	1	43	877
3558	Ventricular fibrillation, idiopathic, 603829 (3)	SCN5A, LQT3, IVF, HB1, SSS1	600163	3p21	Cardiovascular	6331	1	44	51
698	Homocystinuria due to MTHFR deficiency, 236250 (3)	MTHFR	607093	1p36.3	Metabolic	4524	1	45	52
698	Homocystinuria, B6-responsive and nonresponsive types (3)	CBS	236200	21q22.3	Metabolic	875	1	45	53
54	Adrenocortical tumor, somatic (3)	PRKAR1A, TSE1, CNC1, CAR	188830	17q23-q24	Cancer	5573	1	46	54
289	Cerebellar ataxia, 604290 (3)	CP	117700	3q23-q24	Neurological	1356	1	47	55
289	Cerebellar ataxia, pure (3)	CACNA1A, CACNL1A4, SCA6	601011	19p13	Neurological	773	1	47	583
665	Hemosiderosis, systemic, due to aceruloplasminemia, 604290 (3)	CP	117700	3q23-q24	Hematological	1356	1	48	55
766	Hypoceruloplasminemia, hereditary, 604290 (3)	CP	117700	3q23-q24	Metabolic	1356	1	49	55
58	Adult i phenotype with congenital cataract, 110800 (3)	GCNT2	600429	6p24-p23	Hematological	2651	1	50	56
58	Adult i phenotype without cataract, 110800 (3)	GCNT2	600429	6p24-p23	Hematological	2651	1	50	56
287	Central hypoventilation syndrome, 209880 (3)	GDNF	600837	5p13.1-p12	Respiratory	2668	1	51	57
287	Central hypoventilation syndrome, congenital, 209880 (3)	EDN3	131242	20q13.2-q13.3	Respiratory	1908	1	51	177
287	Central hypoventilation syndrome, congenital, 209880 (3)	BDNF	113505	11p13	Respiratory	627	1	51	208
287	Central hypoventilation syndrome, congenital, 209880 (3)	PMX2B, NBPHOX, PHOX2B	603851	4p12	Respiratory	8929	1	51	228
287	Central hypoventilation syndrome, congenital, 209880 (3)	RET, MEN2A	164761	10q11.2	Respiratory	5979	1	51	229
1359	Schizophrenia 5, 603175 (3)	TRAR4	608923	6q23.2	Psychiatric	319100	1	52	59
1359	Schizoaffective disorder, susceptibility to, 181500 (3)	DISC1	605210	1q42.1	Psychiatric	27185	1	52	154
1359	Schizophrenia, susceptibility to, 181500 (3)	DISC1	605210	1q42.1	Psychiatric	27185	1	52	154
1359	Schizophrenia, susceptibility to, 181500 (3)	RTN4R, NOGOR	605566	22q11	Psychiatric	65078	1	52	292
1359	Schizophrenia, chronic (3)	APP, AAA, CVAP, AD1	104760	21q21	Psychiatric	351	1	52	384
1359	Schizophrenia, susceptibility to, 181500 (3)	HTR2A	182135	13q14-q21	Psychiatric	3356	1	52	416
1359	Schizophrenia, susceptibility to, 4 600850 (3)	PRODH, PRODH2, SCZD4	606810	22q11.2	Psychiatric	5625	1	52	566
1359	Schizophrenia, susceptibility to, 181500 (3)	COMT	116790	22q11.2	Psychiatric	1312	1	52	567
1359	Schizophrenia, susceptibility to, 181500 (3)	SYN2	600755	3p25	Psychiatric	6854	1	52	568
1359	Schizophrenia, susceptibility to, 181510 (3)	EPN4, EPNR, KIAA0171, SCZD1	607265	5q33.3	Psychiatric	9685	1	52	569
495	Epilepsy, benign neonatal, type 2, 121201 (3)	KCNQ3, EBN2, BFNC2	602232	8q24	Neurological	3786	1	53	60
495	Epilepsy, generalized idiopathic, 600669 (3)	CACNB4, EJM	601949	2q22-q23	Neurological	785	1	53	381
495	Epilepsy, juvenile myoclonic, 606904 (3)	CACNB4, EJM	601949	2q22-q23	Neurological	785	1	53	381
495	Epilepsy, nocturnal frontal lobe, 1, 600513 (3)	CHRNA4, ENFL1	118504	20q13.2-q13.3	Neurological	1137	1	53	426
495	Epilepsy, myoclonic, Lafora type, 254780 (3)	EPM2A, MELF, EPM2	607566	6q24	Neurological	7957	1	53	619
495	Epilepsy, progressive myoclonic 1, 254800 (3)	CSTB, STFB, EPM1	601145	21q22.3	Neurological	1476	1	53	624
495	Epilepsy, X-linked, with variable learning disabilities and behavior disorders, 300491 (3)	SYN1	313440	Xp11.4-p11.2	Neurological	6853	1	53	683
495	Epilepsy, childhood absence, evolving to juvenile myoclonic epilepsy (3)	JRK, JH8	603210	8q24	Neurological	8629	1	53	747
495	Epilepsy, childhood absence, 607681 (3)	GABRG2, GEFSP3, CAE2, ECA2	137164	5q31.1-q33.1	Neurological	2566	1	53	823
495	Epilepsy, generalized, with febrile seizures plus, 604233 (3)	GABRG2, GEFSP3, CAE2, ECA2	137164	5q31.1-q33.1	Neurological	2566	1	53	823
495	Epilepsy, benign, neonatal, type 1, 121200 (3)	KCNQ2, EBN1	602235	20q13.3	Neurological	3785	1	53	824
495	Epilepsy, partial, with auditory features, 600512 (3)	LGI1, EPT, ETL1	604619	10q24	Neurological	9211	1	53	842
495	Epilepsy, juvenile myoclonic, 606904 (3)	GABRA1, EJM	137160	5q34-q35	Neurological	2554	1	53	857
495	Epilepsy, idopathic generalized, susceptibility to, 600669 (3)	ME2	154270	18q21	Neurological	4200	1	53	863
495	Epilepsy, myoclonic, Lafora type, 254780 (3)	NHLRC1, EPM2A, EPM2B	608072	6p22.3	Neurological	378884	1	53	864
495	Epilepsy, progressive myoclonic 2B, 254780 (3)	NHLRC1, EPM2A, EPM2B	608072	6p22.3	Neurological	378884	1	53	864
495	Epilepsy, generalized, with febrile seizures plus, type 2, 604233 (3)	SCN1A, GEFSP2, SMEI	182389	2q24	Neurological	6323	1	53	865
495	Epilepsy, severe myoclonic, of infancy, 607208 (3)	SCN1A, GEFSP2, SMEI	182389	2q24	Neurological	6323	1	53	865
495	Epilepsy, nocturnal frontal lobe, 3, 605375 (3)	CHRNB2, EFNL3	118507	1q21	Neurological	1141	1	53	866
495	Epilepsy, childhood absence, 607682 (3)	CLCN2, EGMA, ECA3, EGI3	600570	3q26-qter	Neurological	1181	1	53	867
495	Epilepsy, juvenile absence, 607631 (3)	CLCN2, EGMA, ECA3, EGI3	600570	3q26-qter	Neurological	1181	1	53	867
495	Epilepsy, juvenile myoclonic, 606904 (3)	CLCN2, EGMA, ECA3, EGI3	600570	3q26-qter	Neurological	1181	1	53	867
495	Epilepsy with grand mal seizures on awakening, 607628 (3)	CLCN2, EGMA, ECA3, EGI3	600570	3q26-qter	Neurological	1181	1	53	867
495	Epilepsy, neonatal myoclonic, with suppression-burst pattern, 609304 (3)	SLC25A22, GC1	609302	11p15.5	Neurological	79751	1	53	868
472	Elliptocytosis-3 (3)	SPTB	182870	14q22-q23.2	Hematological	6710	1	54	61
472	Elliptocytosis-2 (3)	SPTA1	182860	1q21	Hematological	6708	1	54	62
472	Elliptocytosis, Malaysian-Melanesian type (3)	SLC4A1, AE1, EPB3	109270	17q21-q22	Hematological	6521	1	54	63
472	Elliptocytosis-1 (3)	EPB41, EL1	130500	1p36.2-p34	Hematological	2035	1	54	64
104	Amyotrophic lateral sclerosis, due to SOD1 deficiency, 105400 (3)	SOD1, ALS1	147450	21q22.1	Neurological	6647	1	55	65
104	Amyotrophic lateral sclerosis, susceptibility to, 105400 (3)	DCTN1	601143	2p13	Neurological	1639	1	55	215
104	Amyotrophic lateral sclerosis, susceptibility to, 105400 (3)	PRPH	170710	12q12-q13	Neurological	5630	1	55	560
104	Amyotrophic lateral sclerosis, susceptibility to, 105400 (3)	NEFH	162230	22q12.2	Neurological	4744	1	55	686
104	Amyotrophic lateral sclerosis, juvenile, 205100 (3)	ALS2, ALSJ, PLSJ, IAHSP	606352	2q33	Neurological	57679	1	55	735
104	Amyotrophic lateral sclerosis 8, 608627 (3)	VAPB, VAPC, ALS8	605704	20q13.3	Neurological	9217	1	55	843
470	Ehlers-Danlos syndrome, type I, 130000 (3)	COL5A2	120190	2q31	Connective tissue disorder	1290	1	56	66
470	Ehlers-Danlos syndrome, type VIIA2, 130060 (3)	COL1A2	120160	7q22.1	Connective tissue disorder	1278	1	56	67
470	Ehlers-Danlos syndrome, type I, 130000 (3)	COL1A1	120150	17q21.31-q22	Connective tissue disorder	1277	1	56	68
470	Ehlers-Danlos syndrome, type VII, 130060 (3)	COL1A1	120150	17q21.31-q22	Connective tissue disorder	1277	1	56	68
470	Ehlers-Danlos syndrome, progeroid form, 130070 (3)	B4GALT7, XGALT1, XGPT1	604327	5q35.2-q35.3	Connective tissue disorder	11285	1	56	69
470	Ehlers-Danlos due to tenascin X deficiency, 606408 (3)	TNXB, TNX, TNXB1, TNXBS, TNXB2	600985	6p21.3	Connective tissue disorder	7148	1	56	70
470	Ehlers-Danlos syndrome, hypermobility type, 130020 (3)	TNXB, TNX, TNXB1, TNXBS, TNXB2	600985	6p21.3	Connective tissue disorder	7148	1	56	70
470	Ehlers-Danlos syndrome, type III, 130020 (3)	COL3A1	120180	2q31	Connective tissue disorder	1281	1	56	71
470	Ehlers-Danlos syndrome, type IV, 130050 (3)	COL3A1	120180	2q31	Connective tissue disorder	1281	1	56	71
470	Ehlers-Danlos syndrome, type VI, 225400 (3)	PLOD, PLOD1	153454	1p36.3-p36.2	Connective tissue disorder	5351	1	56	72
470	Ehlers-Danlos syndrome, type I, 130000 (3)	COL5A1	120215	9q34.2-q34.3	Connective tissue disorder	1289	1	56	73
470	Ehlers-Danlos syndrome, type II, 130010 (3)	COL5A1	120215	9q34.2-q34.3	Connective tissue disorder	1289	1	56	73
470	Ehlers-Danlos syndrome, type VIIC, 225410 (3)	ADAMTS2, NPI	604539	5q23	Connective tissue disorder	9509	1	56	74
474	Emery-Dreifuss muscular dystrophy, AD, 181350 (3)	LMNA, LMN1, EMD2, FPLD, CMD1A, HGPS, LGMD1B	150330	1q21.2	Muscular	4000	1	57	46
474	Emery-Dreifuss muscular dystrophy, AR, 604929 (3)	LMNA, LMN1, EMD2, FPLD, CMD1A, HGPS, LGMD1B	150330	1q21.2	Muscular	4000	1	57	46
474	Emery-Dreifuss muscular dystrophy, 310300 (3)	EMD, EDMD, STA	300384	Xq28	Muscular	2010	1	57	75
475	Emphysema (3)	PI, AAT	107400	14q32.1	Respiratory	5265	1	58	76
475	Emphysema-cirrhosis (3)	PI, AAT	107400	14q32.1	Respiratory	5265	1	58	76
479	Endometrial carcinoma (3)	MSH6, GTBP, HNPCC5	600678	2p16	Cancer	2956	1	59	14
479	Endometrial carcinoma (3)	CDH1, UVO	192090	16q22.1	Cancer	999	1	59	15
479	Endometrial carcinoma (3)	PTEN, MMAC1	601728	10q23.31	Cancer	5728	1	59	77
479	Endometrial carcinoma (3)	MSH3	600887	5q11-q12	Cancer	4437	1	59	78
872	Leanness, inherited (3)	AGRP, ART, AGRT	602311	16q22	Nutritional	181	1	60	91
9	3-methylglutaconicaciduria, type III, 258501 (3)	OPA3, MGA3	606580	19q13.2-q13.3	Metabolic	80207	1	61	98
1144	Optic atrophy and cataract, 165300 (3)	OPA3, MGA3	606580	19q13.2-q13.3	Ophthamological	80207	1	62	98
1144	Optic atrophy 1, 165500 (3)	OPA1, NTG, NPG	605290	3q28-q29	Ophthamological	4976	1	62	655
757	Hypertriglyceridemia, susceptibility to, 145750 (3)	APOA5	606368	11q23	Metabolic	116519	1	63	99
757	Hypertriglyceridemia, one form (3)	APOA1	107680	11q23	Metabolic	335	1	63	594
757	Hypertriglyceridemia, susceptibility to, 145750 (3)	LIPI, LPDL, PRED5	609252	21q11.2	Metabolic	149998	1	63	760
757	Hypertriglyceridemia, susceptibility to, 145750 (3)	RP1, ORP1	603937	8q11-q13	Metabolic	6101	1	63	761
918	Lung cancer, 211980 (3)	KRAS2, RASK2	190070	12p12.1	Cancer	3845	1	64	23
918	Lung cancer, somatic, 211980 (3)	MAP3K8, COT, EST, TPL2	191195	10p11.2	Cancer	1326	1	64	209
918	Lung cancer, 211980 (3)	PPP2R1B	603113	11q22-q24	Cancer	5519	1	64	210
918	Lung cancer, 211980 (3)	SLC22A1L, BWSCR1A, IMPT1	602631	11p15.5	Cancer	5002	1	64	211
1449	Stomach cancer, 137215 (3)	KRAS2, RASK2	190070	12p12.1	Cancer	3845	1	65	23
207	Bladder cancer, 109800 (3)	KRAS2, RASK2	190070	12p12.1	Cancer	3845	1	66	23
207	Bladder cancer, 109800 (3)	FGFR3, ACH	134934	4p16.3	Cancer	2261	1	66	147
207	Bladder cancer, somatic, 109800 (3)	HRAS	190020	11p15.5	Cancer	3265	1	66	408
207	Bladder cancer, 109800 (3)	RB1	180200	13q14.1-q14.2	Cancer	5925	1	66	785
396	Cyclic ichthyosis with epidermolytic hyperkeratosis, 607602 (3)	KRT1	139350	12q13	Dermatological	3848	1	67	100
494	Epidermolytic hyperkeratosis, 113800 (3)	KRT1	139350	12q13	Dermatological	3848	1	68	100
494	Epidermolytic hyperkeratosis, 113800 (3)	KRT10	148080	17q21-q22	Dermatological	3858	1	68	428
494	Epidermolytic palmoplantar keratoderma, 144200 (3)	KRT9, EPPK	607606	17q12-q21	Dermatological	3857	1	68	862
847	Keratosis palmoplantaria striata, 148700 (3)	KRT1	139350	12q13	Dermatological	3848	1	69	100
847	Keratosis palmoplantaris striata III, 607654 (3)	KRT1	139350	12q13	Dermatological	3848	1	69	100
847	Keratosis palmoplantaris striata II (3)	DSP, KPPS2, PPKS2	125647	6p24	Dermatological	1832	1	69	394
847	Keratosis follicularis spinulosa decalvans, 308800 (3)	SAT, SSAT, KFSD	313020	Xp22.1	Dermatological	6303	1	69	459
847	Keratosis palmoplantaris striata I, 148700 (3)	DSG1	125670	18q12.1-q12.2	Dermatological	1828	1	69	856
794	Ichthyosis histrix, Curth-Macklin type, 146590 (3)	KRT1	139350	12q13	Dermatological	3848	1	70	100
794	Ichthyosis bullosa of Siemens, 146800 (3)	KRT2A, KRT2E	600194	12q11-q13	Dermatological	3849	1	70	101
794	Ichthyosis, lamellar, autosomal recessive, 242300 (3)	TGM1, ICR2, LI1	190195	14q11.2	Dermatological	7051	1	70	317
794	Ichthyosis, cyclic, with epidermolytic hyperkeratosis, 607602 (3)	KRT10	148080	17q21-q22	Dermatological	3858	1	70	428
794	Ichthyosis, X-linked (3)	STS, ARSC1, ARSC, SSDD	308100	Xp22.32	Dermatological	412	1	70	492
794	Ichthyosis, congenital, autosomal recessive (3)	ICHYN	609383	5q33	Dermatological	348938	1	70	493
794	Ichthyosis, harlequin, 242500 (3)	ABCA12, ICR2B, LI2	607800	2q34	Dermatological	26154	1	70	494
794	Ichthyosis, lamellar 2, 601277 (3)	ABCA12, ICR2B, LI2	607800	2q34	Dermatological	26154	1	70	494
1545	Unna-Thost disease, nonepidermolytic, 600962 (3)	KRT1	139350	12q13	Dermatological	3848	1	71	100
1042	Myasthenic syndrome, congenital, associated with episodic apnea, 254210 (3)	CHAT, CMS1A2	118490	10q11.2	Muscular	1103	1	72	102
1042	Myasthenic syndrome, fast-channel congenital, 608930 (3)	CHRNA1, ACHRD, CMS2A, SCCMS, FCCMS	100690	2q24-q32	Muscular	1134	1	72	537
1042	Myasthenic syndrome, slow-channel congenital, 601462 (3)	CHRNA1, ACHRD, CMS2A, SCCMS, FCCMS	100690	2q24-q32	Muscular	1134	1	72	537
1042	Myasthenic syndrome (3)	SCN4A, HYPP, NAC1A	603967	17q23.1-q25.3	Muscular	6329	1	72	699
1042	Myasthenic syndrome, congenital, associated with acetylcholine receptor deficiency, 608931 (3)	RAPSN, CMS1D, CMS1E	601592	11p11.2-p11.1	Muscular	5913	1	72	705
1042	Myasthenic syndrome, congenital, associated with facial dysmorphism and acetylcholine receptor deficiency, 608931 (3)	RAPSN, CMS1D, CMS1E	601592	11p11.2-p11.1	Muscular	5913	1	72	705
1042	Myasthenic syndrome, congenital, associated with acetylcholine receptor deficiency, 608931 (3)	CHRNE, SCCMS, CMS2A, FCCMS, CMS1E, CMS1D	100725	17p13-p12	Muscular	1145	1	72	706
1042	Myasthenic syndrome, fast-channel congenital, 608930 (3)	CHRNE, SCCMS, CMS2A, FCCMS, CMS1E, CMS1D	100725	17p13-p12	Muscular	1145	1	72	706
1042	Myasthenic syndrome, slow-channel congenital, 601462 (3)	CHRNE, SCCMS, CMS2A, FCCMS, CMS1E, CMS1D	100725	17p13-p12	Muscular	1145	1	72	706
1042	Myasthenic syndrome, fast-channel congenital, 608930 (3)	CHRND, ACHRD, SCCMS, CMS2A, FCCMS	100720	2q33-q34	Muscular	1144	1	72	707
1042	Myasthenic syndrome, slow-channel congenital, 601462 (3)	CHRND, ACHRD, SCCMS, CMS2A, FCCMS	100720	2q33-q34	Muscular	1144	1	72	707
1042	Myasthenic syndrome, congenital, associated with acetylcholine receptor deficiency, 608931 (3)	CHRNB1, ACHRB, SCCMS, CMS2A, CMS1D	100710	17p12-p11	Muscular	1140	1	72	708
1042	Myasthenic syndrome, slow-channel congenital, 601462 (3)	CHRNB1, ACHRB, SCCMS, CMS2A, CMS1D	100710	17p12-p11	Muscular	1140	1	72	708
1237	Platelet ADP receptor defect (3)	P2RY12, P2Y12	600515	3q24-q25	Hematological	64805	1	73	103
1237	Platelet disorder, familial, with associated myeloid malignancy, 601399 (3)	RUNX1, CBFA2, AML1	151385	21q22.3	Hematological	861	1	73	509
1237	Platelet-activating factor acetylhydrolase deficiency (3)	PLA2G7, PAFAH	601690	6p21.2-p12	Hematological	7941	1	73	547
1237	Platelet glycoprotein IV deficiency, 608404 (3)	CD36	173510	7q11.2	Hematological	948	1	73	859
252	Cafe-au-lait spots, multiple, with leukemia, 114030 (3)	MSH2, COCA1, FCC1, HNPCC1	609309	2p22-p21	Cancer	4436	1	74	13
252	Cafe-au-lait spots with glioma or leukemia, 114030 (3)	MLH1, COCA2, HNPCC2	120436	3p21.3	Cancer	4292	1	74	104
275	Carpal tunnel syndrome, familial (3)	TTR, PALB	176300	18q11.2-q12.1	Unclassified	7276	1	75	106
277	Cataract, cerulean, type 2, 601547 (3)	CRYBB2, CRYB2	123620	22q11.2-q12.2	Ophthamological	1415	1	76	107
277	Cataract, sutural, with punctate and cerulean opacities, 607133 (3)	CRYBB2, CRYB2	123620	22q11.2-q12.2	Ophthamological	1415	1	76	107
277	Cataract, zonular pulverulent-3, 601885 (3)	GJA3, CX46, CZP3, CAE3	121015	13q11	Ophthamological	2700	1	76	108
277	Cataract, cortical pulverulent, late-onset (3)	LIM2, MP19	154045	19q13.4	Ophthamological	3982	1	76	109
277	Cataract, pulverulent (3)	CRYBB1	600929	22q11.2-q12.1	Ophthamological	1414	1	76	110
277	Cataract, polymorphic and lamellar, 604219 (3)	MIP, AQP0	154050	12q13	Ophthamological	4284	1	76	111
277	Cataract, congenital, 604219 (3)	BFSP2, CP49, CP47	603212	3q21-q25	Ophthamological	8419	1	76	112
277	Cataract, juvenile-onset, 604219 (3)	BFSP2, CP49, CP47	603212	3q21-q25	Ophthamological	8419	1	76	112
277	Cataract, congenital zonular, with sutural opacities, 600881 (3)	CRYBA1, CRYB1	123610	17q11.1-q12	Ophthamological	1411	1	76	113
277	Cataract, posterior polar 2 (3)	CRYAB, CRYA2, CTPP2	123590	11q22.3-q23.1	Ophthamological	1410	1	76	114
277	Cataract, autosomal dominant nuclear (3)	CRYAA, CRYA1	123580	21q22.3	Ophthamological	1409	1	76	115
277	Cataract, congenital progressive, autosomal recessive (3)	CRYAA, CRYA1	123580	21q22.3	Ophthamological	1409	1	76	115
277	Cataract, zonular central nuclear, autosomal dominant (3)	CRYAA, CRYA1	123580	21q22.3	Ophthamological	1409	1	76	115
277	Cataract, congenital (3)	PITX3	602669	10q25	Ophthamological	5309	1	76	116
277	Cataract, crystalline aculeiform, 115700 (3)	CRYGD, CRYG4	123690	2q33-q35	Ophthamological	1421	1	76	117
277	Cataracts, punctate, progressive juvenile-onset (3)	CRYGD, CRYG4	123690	2q33-q35	Ophthamological	1421	1	76	117
277	Cataract, lamellar, 116800 (3)	HSF4, CTM	602438	16q21-q22.1	Ophthamological	3299	1	76	118
277	Cataract, Marner type, 116800 (3)	HSF4, CTM	602438	16q21-q22.1	Ophthamological	3299	1	76	118
277	Cataract, Coppock-like, 604307 (3)	CRYGC, CRYG3, CCL	123680	2q33-q35	Ophthamological	1420	1	76	119
277	Cataract, variable zonular pulverulent (3)	CRYGC, CRYG3, CCL	123680	2q33-q35	Ophthamological	1420	1	76	119
277	Cataract, congenital, with late-onset corneal dystrophy (3)	PAX6, AN2, MGDA	607108	11p13	Ophthamological	5080	1	76	120
277	Cataract, zonular pulverulent-1, 116200 (3)	GJA8, CX50, CAE1	600897	1q21.1	Ophthamological	2703	1	76	121
1154	Osteoarthritis of hip, female-specific, susceptibility to, 165720 (3)	FRZB, FRZB1, SRFP3	605083	2q31-q33	Connective tissue disorder	2487	1	77	122
1154	Osteoarthrosis, 165720 (3)	COL2A1	120140	12q13.11-q13.2	Connective tissue disorder	1280	1	77	306
1154	Osteoarthritis, hand, susceptibility to, 607850 (3)	MATN3, EDM5, HOA	602109	2p24-p23	Connective tissue disorder	4148	1	77	847
1154	Osteoarthritis, susceptibility to, 165720 (3)	ASPN, PLAP1	608135	9q21.3-q22	Connective tissue disorder	54829	1	77	888
301	Charcot-Marie-Tooth disease, type 4B1, 601382 (3)	MTMR2, CMT4B1	603557	11q22	Neurological	8898	1	78	123
301	Charcot-Marie-Tooth disease, type 4C, 601596 (3)	KIAA1985	608206	5q32	Neurological	79628	1	78	124
301	Charcot-Marie-Tooth neuropathy, X-linked dominant, 1, 302800 (3)	GJB1, CX32, CMTX1	304040	Xq13.1	Neurological	2705	1	78	125
301	Charcot-Marie-Tooth disease, type 4D, 601455 (3)	NDRG1, HMSNL, CMT4D	605262	8q24.3	Neurological	10397	1	78	126
301	Charcot-Marie-Tooth disease, type 2D, 601472 (3)	GARS, SMAD1, CMT2D	600287	7p15	Neurological	2617	1	78	127
301	Charcot-Marie-Tooth disease, type 1A, 118220 (3)	PMP22, CMT1A, CMT1E, DSS	601097	17p11.2	Neurological	5376	1	78	128
301	Charcot-Marie-Tooth disease, type 1E, 118300 (3)	PMP22, CMT1A, CMT1E, DSS	601097	17p11.2	Neurological	5376	1	78	128
301	Charcot-Marie-Tooth disease, type 2A1, 118210 (3)	KIF1B, CMT2A, CMT2A1	605995	1p36.2	Neurological	23095	1	78	129
301	Charcot-Marie-Tooth disease, type 4B2, 604563 (3)	SBF2, MTMR13, CMT4B2	607697	11p15	Neurological	81846	1	78	130
301	Charcot-Marie-Tooth disease, type 4B2, with early-onset glaucoma, 607739 (3)	SBF2, MTMR13, CMT4B2	607697	11p15	Neurological	81846	1	78	130
301	Charcot-Marie-Tooth disease, axonal, type 2F, 606595 (3)	HSPB1, HSP27, CMT2F	602195	7q11.23	Neurological	3315	1	78	131
301	Charcot-Marie-Tooth disease, type 1C, 601098 (3)	LITAF, CMT1C	603795	16p13.3-p12	Neurological	9516	1	78	132
301	Charcot-Marie-Tooth disease, dominant intermediate 3, 607791 (3)	MPZ, CMT1B, CMTDI3, CHM, DSS	159440	1q22	Neurological	4359	1	78	133
301	Charcot-Marie-Tooth disease, type 1B, 118200 (3)	MPZ, CMT1B, CMTDI3, CHM, DSS	159440	1q22	Neurological	4359	1	78	133
301	Charcot-Marie-Tooth disease, type 2I, 607677 (3)	MPZ, CMT1B, CMTDI3, CHM, DSS	159440	1q22	Neurological	4359	1	78	133
301	Charcot-Marie-Tooth disease, type 2J, 607736 (3)	MPZ, CMT1B, CMTDI3, CHM, DSS	159440	1q22	Neurological	4359	1	78	133
301	Charcot-Marie-Tooth disease, type 2A2, 609260 (3)	MFN2, KIAA0214, CMT2A2	608507	1p36.2	Neurological	9927	1	78	134
301	Charcot-Marie-Tooth disease, type 1F, 607734 (3)	NEFL, CMT2E, CMT1F	162280	8p21	Neurological	4747	1	78	135
301	Charcot-Marie-Tooth disease, type 2E, 607684 (3)	NEFL, CMT2E, CMT1F	162280	8p21	Neurological	4747	1	78	135
301	Charcot-Marie-Tooth disease, mixed axonal and demyelinating type, 214400 (3)	GDAP1, CMT4A, CMT2K, CMT2G	606598	8q13-q21.1	Neurological	54332	1	78	136
301	Charcot-Marie-Tooth disease, type 2G, 607706 (3)	GDAP1, CMT4A, CMT2K, CMT2G	606598	8q13-q21.1	Neurological	54332	1	78	136
301	Charcot-Marie-Tooth disease, type 2K, 607831 (3)	GDAP1, CMT4A, CMT2K, CMT2G	606598	8q13-q21.1	Neurological	54332	1	78	136
301	Charcot-Marie-Tooth disease, type 4A, 214400 (3)	GDAP1, CMT4A, CMT2K, CMT2G	606598	8q13-q21.1	Neurological	54332	1	78	136
301	Charcot-Marie-Tooth disease, dominant intermediate B, 606482 (3)	DNM2	602378	19p13.2	Neurological	1785	1	78	137
301	Charcot-Marie-Tooth disease, foot deformity of (3)	HOXD10, HOX4D	142984	2q31-q32	Neurological	3236	1	78	138
301	Charcot-Marie-Tooth disease, type 2B, 600882 (3)	RAB7, CMT2B, PSN	602298	3q21	Neurological	7879	1	78	139
301	Charcot-Marie-Tooth disease, type 1D, 607678 (3)	EGR2, KROX20	129010	10q21.1-q22.1	Neurological	1959	1	78	140
806	Incontinentia pigmenti, type II, 308300 (3)	IKBKG, NEMO, FIP3, IP2	300248	Xq28	Dermatological	8517	1	79	141
466	Ectodermal dysplasia, anhidrotic, lymphedema and immunodeficiency, 300301 (3)	IKBKG, NEMO, FIP3, IP2	300248	Xq28	Dermatological	8517	1	80	141
466	Ectodermal dysplasia, hypohidrotic, with immune deficiency, 300291 (3)	IKBKG, NEMO, FIP3, IP2	300248	Xq28	Dermatological	8517	1	80	141
466	Ectodermal dysplasia, Margarita Island type, 225060 (3)	HVEC, PVRL1, PVRR1, PRR1	600644	11q23-q24	Dermatological	5818	1	80	201
466	Ectodermal dysplasia, anhidrotic, 224900 (3)	EDARADD	606603	1q42.2-q43	Dermatological	128178	1	80	249
466	Ectodermal dysplasia-1, anhidrotic, 305100 (3)	ED1, EDA, HED	300451	Xq12-q13.1	Dermatological	1896	1	80	250
466	Ectodermal dysplasia, anhidrotic, with T-cell immunodeficiency (3)	NFKBIA, IKBA	164008	14q13	Dermatological	4792	1	80	251
466	Ectodermal dysplasia, hypohidrotic, autosomal dominant, 129490 (3)	EDAR, DL, ED3, EDA3	604095	2q11-q13	Dermatological	10913	1	80	252
466	Ectodermal dysplasia, hypohidrotic, autosomal recessive, 224900 (3)	EDAR, DL, ED3, EDA3	604095	2q11-q13	Dermatological	10913	1	80	252
466	Ectodermal dysplasia 2, hidrotic, 129500 (3)	GJB6, CX30, DFNA3, HED, ED2	604418	13q12	Dermatological	10804	1	80	253
466	Ectodermal dysplasia/skin fragility syndrome, 604536 (3)	PKP1	601975	1q32	Dermatological	5317	1	80	254
2053	Adrenal adenoma, sporadic (3)	MEN1	131100	11q13	Cancer	4221	1	81	142
1189	Parathyroid adenoma, sporadic (3)	MEN1	131100	11q13	Cancer	4221	1	82	142
1189	Parathyroid adenoma with cystic changes, 145001 (3)	HRPT2, C1orf28	607393	1q25-q31	Cancer	79577	1	82	704
1189	Parathyroid carcinoma, 608266 (3)	HRPT2, C1orf28	607393	1q25-q31	Cancer	79577	1	82	704
115	Angiofibroma, sporadic (3)	MEN1	131100	11q13	Endocrine	4221	1	83	142
904	Lipoma, sporadic (3)	MEN1	131100	11q13	Cancer	4221	1	84	142
904	Lipoma (3)	LPP	600700	3q28	Cancer	4026	1	84	510
904	Lipoma (3)	HMGA2, HMGIC, BABL, LIPO	600698	12q14.3	Cancer	8091	1	84	543
904	Lipomatosis, mutiple, 151900 (3)	HMGA2, HMGIC, BABL, LIPO	600698	12q14.3	Cancer	8091	1	84	543
2265	Carcinoid tumor of lung (3)	MEN1	131100	11q13	Cancer	4221	1	85	142
1037	Multiple endocrine neoplasia I (3)	MEN1	131100	11q13	Cancer	4221	1	86	142
1037	Multiple endocrine neoplasia IIA, 171400 (3)	RET, MEN2A	164761	10q11.2	Cancer	5979	1	86	229
1037	Multiple endocrine neoplasia IIB, 162300 (3)	RET, MEN2A	164761	10q11.2	Cancer	5979	1	86	229
743	Hyperparathyroidism, AD, 145000 (3)	MEN1	131100	11q13	Endocrine	4221	1	87	142
743	Hyperparathyroidism, neonatal, 239200 (3)	CASR, HHC1, PCAR1, FIH	601199	3q13.3-q21	Endocrine	846	1	87	703
743	Hyperparathyroidism, familial primary, 145000 (3)	HRPT2, C1orf28	607393	1q25-q31	Endocrine	79577	1	87	704
743	Hyperparathyroidism-jaw tumor syndrome, 145001 (3)	HRPT2, C1orf28	607393	1q25-q31	Endocrine	79577	1	87	704
1267	Prolactinoma, hyperparathyroidism, carcinoid syndrome (3)	MEN1	131100	11q13	Endocrine	4221	1	88	142
1126	Obesity, resistance to (3)	PPARG, PPARG1, PPARG2	601487	3p25	Nutritional	5468	1	89	47
1126	Obesity, severe, 601665 (3)	PPARG, PPARG1, PPARG2	601487	3p25	Nutritional	5468	1	89	47
1126	Obesity, late-onset, 601665 (3)	AGRP, ART, AGRT	602311	16q22	Nutritional	181	1	89	91
1126	Obesity, susceptibility to, 601665 (3)	CART	602606	5q13.2	Nutritional	9607	1	89	143
1126	Obesity, severe, susceptibility to, 601665 (3)	MC3R	155540	20q13.2	Nutritional	4159	1	89	161
1126	Obesity, adrenal insufficiency, and red hair (3)	POMC	176830	2p23.3	Nutritional	5443	1	89	222
1126	Obestiy with impaired prohormone processing, 600955 (3)	PCSK1, NEC1, PC1, PC3	162150	5q15-q21	Nutritional	5122	1	89	281
1126	Obesity, mild, early-onset, 601665 (3)	NR0B2, SHP	604630	1p36.1	Nutritional	8431	1	89	291
1126	Obesity, severe, 601665 (3)	SIM1	603128	6q16.3-q21	Nutritional	6492	1	89	300
1126	Obesity, autosomal dominant, 601665 (3)	MC4R	155541	18q22	Nutritional	4160	1	89	556
1126	Obesity, susceptibility to, 601665 (3)	ADRB2	109690	5q32-q34	Nutritional	154	1	89	635
1126	Obesity, susceptibility to, 601665 (3)	ADRB3	109691	8p12-p11.2	Nutritional	155	1	89	636
1126	Obesity, morbid, with hypogonadism (3)	LEPR, OBR	601007	1p31	Nutritional	3953	1	89	637
1126	Obesity, hyperphagia, and developmental delay (3)	NTRK2, TRKB	600456	9q22.1	Nutritional	4915	1	89	638
1126	Obesity, susceptibility to, 601665 (3)	UCP1	113730	4q31	Nutritional	7350	1	89	639
1126	Obesity, susceptibility to, 601665 (3)	UCP2	601693	11q13	Nutritional	7351	1	89	640
1126	Obesity, morbid, with hypogonadism (3)	LEP, OB	164160	7q31.3	Nutritional	3952	1	89	641
1126	Obesity, severe, due to leptin deficiency (3)	LEP, OB	164160	7q31.3	Nutritional	3952	1	89	641
1126	Obesity, severe, and type II diabetes, 601665 (3)	UCP3	602044	11q13	Nutritional	7352	1	89	642
1126	Obesity, hyperphagia, and developmental delay (3)	AKR1C2, DDH2, DD2, HAKRD	600450	10p15-p14	Nutritional	1646	1	89	643
1126	Obesity, susceptibility to, 601665 (3)	ENPP1, PDNP1, NPPS, M6S1, PCA1	173335	6q22-q23	Nutritional	5167	1	89	644
1126	Obesity, susceptibility to, 601665 (3)	GHRL	605353	3p26-p25	Nutritional	51738	1	89	645
1126	Obesity, susceptibility to, 300306 (3)	SLC6A14, OBX	300444	Xq23-q24	Nutritional	11254	1	89	646
1245	Polyposis, juvenile intestinal, 174900 (3)	MADH4, DPC4, SMAD4, JIP	600993	18q21.1	Cancer	4089	1	90	18
1245	Polyposis, juvenile intestinal, 174900 (3)	BMPR1A, ACVRLK3, ALK3	601299	10q22.3	Cancer	657	1	90	581
833	Juvenile polyposis/hereditary hemorrhagic telangiectasia syndrome, 175050 (3)	MADH4, DPC4, SMAD4, JIP	600993	18q21.1	Cancer	4089	1	91	18
195	Benzene toxicity, susceptibility to (3)	NQO1, DIA4, NMOR1	125860	16q22.1	Unclassified	1728	1	92	145
298	Cervical cancer, somatic, 603956 (3)	FGFR3, ACH	134934	4p16.3	Cancer	2261	1	93	147
28	Achondroplasia, 100800 (3)	FGFR3, ACH	134934	4p16.3	Skeletal	2261	1	94	147
767	Hypochondroplasia, 146000 (3)	FGFR3, ACH	134934	4p16.3	Skeletal	2261	1	95	147
391	Crouzon syndrome with acanthosis nigricans (3)	FGFR3, ACH	134934	4p16.3	Skeletal	2261	1	96	147
391	Crouzon syndrome, 123500 (3)	FGFR2, BEK, CFD1, JWS	176943	10q26	Skeletal	2263	1	96	149
1490	Thanatophoric dysplasia, types I and II, 187600 (3)	FGFR3, ACH	134934	4p16.3	Skeletal	2261	1	97	147
1034	Muenke syndrome, 602849 (3)	FGFR3, ACH	134934	4p16.3	Skeletal	2261	1	98	147
827	Jackson-Weiss syndrome, 123150 (3)	FGFR1, FLT2, KAL2	136350	8p11.2-p11.1	Skeletal	2260	1	99	148
827	Jackson-Weiss syndrome, 123150 (3)	FGFR2, BEK, CFD1, JWS	176943	10q26	Skeletal	2263	1	99	149
836	Kallmann syndrome 2, 147950 (3)	FGFR1, FLT2, KAL2	136350	8p11.2-p11.1	multiple	2260	1	100	148
836	Kallmann syndrome (3)	KAL1, KMS, ADMLX	308700	Xp22.3	multiple	3730	1	100	701
1215	Pfeiffer syndrome, 101600 (3)	FGFR1, FLT2, KAL2	136350	8p11.2-p11.1	Skeletal	2260	1	101	148
1215	Pfeiffer syndrome, 101600 (3)	FGFR2, BEK, CFD1, JWS	176943	10q26	Skeletal	2263	1	101	149
1344	Saethre-Chotzen syndrome, 101400 (3)	FGFR2, BEK, CFD1, JWS	176943	10q26	Developmental	2263	1	102	149
1344	Saethre-Chotzen syndrome, 101400 (3)	TWIST, ACS3, SCS	601622	7p21	Developmental	7291	1	102	628
1344	Saethre-Chotzen syndrome with eyelid anomalies, 101400 (3)	TWIST, ACS3, SCS	601622	7p21	Developmental	7291	1	102	628
379	Craniofacial-skeletal-dermatologic dysplasia (3)	FGFR2, BEK, CFD1, JWS	176943	10q26	multiple	2263	1	103	149
572	Gastric cancer, somatic, 137215 (3)	ERBB2, NGL, NEU, HER2	164870	17q21.1	Cancer	2064	1	104	12
572	Gastric cancer, familial diffuse, 137215 (3)	CDH1, UVO	192090	16q22.1	Cancer	999	1	104	15
572	Gastric cancer, somatic, 137215 (3)	FGFR2, BEK, CFD1, JWS	176943	10q26	Cancer	2263	1	104	149
572	Gastric cancer, 137215 (3)	APC, GS, FPC	175100	5q21-q22	Cancer	324	1	104	239
572	Gastric cancer, somatic, 137215 (3)	MUTYH	604933	1p34.3-p32.1	Cancer	4595	1	104	240
572	Gastric cancer, 137215 (3)	IRF1, MAR	147575	5q31.1	Cancer	3659	1	104	331
572	Gastric cancer, somatic, 137215 (3)	CASP10, MCH4, ALPS2	601762	2q33-q34	Cancer	843	1	104	332
572	Gastric cancer, somatic, 137215 (3)	KLF6, COPEB, BCD1, ZF9	602053	10p15	Cancer	1316	1	104	779
572	Gastric cancer risk after H. pylori infection, 137215 (3)	IL1RN	147679	2q14.2	Cancer	3557	1	104	780
572	Gastric cancer risk after H. pylori infection, 137215 (3)	IL1B	147720	2q14	Cancer	3553	1	104	781
383	Craniosynostosis, nonspecific (3)	FGFR2, BEK, CFD1, JWS	176943	10q26	Skeletal	2263	1	105	149
383	Craniosynostosis, type 2, 604757 (3)	MSX2, CRS2, HOX8	123101	5q34-q35	Skeletal	4488	1	105	461
131	Apert syndrome, 101200 (3)	FGFR2, BEK, CFD1, JWS	176943	10q26	Connective tissue disorder	2263	1	106	149
192	Beare-Stevenson cutis gyrata syndrome, 123790 (3)	FGFR2, BEK, CFD1, JWS	176943	10q26	multiple	2263	1	107	149
259	Cancer susceptibility (3)	MSH6, GTBP, HNPCC5	600678	2p16	Cancer	2956	1	108	14
259	Cancer progression/metastasis (3)	FGFR4	134935	5q35.1-qter	Cancer	2264	1	108	150
188	Basal cell carcinoma, somatic, 605462 (3)	PTCH2	603673	1p32	Cancer	8643	1	109	151
188	Basal cell carcinoma, somatic, 605462 (3)	PTCH, NBCCS, BCNS, HPE7	601309	9q22.3	Cancer	5727	1	109	235
188	Basal cell carcinoma (3)	RASA1, GAP, CMAVM, PKWS	139150	5q13.3	Cancer	5921	1	109	280
188	Basal cell carcinoma, sporadic (3)	SMOH, SMO	601500	7q31-q32	Cancer	6608	1	109	439
970	Medulloblastoma, 155255 (3)	PTCH2	603673	1p32	Cancer	8643	1	110	151
970	Medulloblastoma, desmoplastic, 155255 (3)	SUFU, SUFUXL, SUFUH	607035	10q24-q25	Cancer	51684	1	110	833
457	Dysfibrinogenemia, gamma type (3)	FGG	134850	4q28	Hematological	2266	1	111	152
457	Dysfibrinogenemia, beta type (3)	FGB	134830	4q28	Hematological	2244	1	111	398
457	Dysfibrinogenemia, alpha type, causing bleeding diathesis (3)	FGA	134820	4q28	Hematological	2243	1	111	399
457	Dysfibrinogenemia, alpha type, causing recurrent thrombosis (3)	FGA	134820	4q28	Hematological	2243	1	111	399
770	Hypofibrinogenemia, gamma type (3)	FGG	134850	4q28	Hematological	2266	1	112	152
1497	Thrombosis, hyperhomocysteinemic (3)	CBS	236200	21q22.3	Hematological	875	1	113	53
1497	Thrombophilia, dysfibrinogenemic (3)	FGG	134850	4q28	Hematological	2266	1	113	152
1497	Thrombophilia due to heparin cofactor II deficiency (3)	HCF2, HC2, SERPIND1	142360	22q11	Hematological	3053	1	113	286
1497	Thrombophilia due to HRG deficiency (3)	HRG	142640	3q27	Hematological	3273	1	113	301
1497	Thrombotic thrombocytopenic purpura, familial, 274150 (3)	ADAMTS13, VWFCP, TTP	604134	9q34	Hematological	11093	1	113	325
1497	Thrombophilia, dysfibrinogenemic (3)	FGB	134830	4q28	Hematological	2244	1	113	398
1497	Thrombophilia due to factor V Liverpool (3)	F5	227400	1q23	Hematological	2153	1	113	442
1497	Thrombophilia due to protein C deficiency (3)	PROC	176860	2q13-q14	Hematological	5624	1	113	626
1497	Thrombophilia due to thrombomodulin defect (3)	THBD, THRM	188040	20p11.2	Hematological	7056	1	113	752
151	Asperger syndrome, 300494 (3)	NLGN3	300336	Xq13	Psychiatric	54413	1	114	155
151	Asperger syndrome, 300497 (3)	NLGN4, KIAA1260, AUTSX2	300427	Xp22.33	Psychiatric	57502	1	114	601
173	Autism, X-linked, 300425 (3)	NLGN3	300336	Xq13	Psychiatric	54413	1	115	155
173	Autism, susceptibility to, 209850 (3)	GLO1	138750	6p21.3-p21.2	Psychiatric	2739	1	115	437
173	Autism, X-linked, 300495 (3)	NLGN4, KIAA1260, AUTSX2	300427	Xp22.33	Psychiatric	57502	1	115	601
173	Autism, X-linked, 300425 (3)	MECP2, RTT, PPMX, MRX16, MRX79	300005	Xq28	Psychiatric	4204	1	115	740
793	Ichthyosiform erythroderma, congenital, nonbullous, 1, 242100 (3)	ALOXE3	607206	17p13.1	Dermatological	59344	1	116	156
793	Ichthyosiform erythroderma, congenital, nonbullous, 1, 242100 (3)	ALOX12B	603741	17pter-p13.1	Dermatological	242	1	116	190
793	Ichthyosiform erythroderma, congenital, 242100 (3)	TGM1, ICR2, LI1	190195	14q11.2	Dermatological	7051	1	116	317
1551	Usher syndrome, type 1G, 606943 (3)	SANS, USH1G	607696	17q24-q25	multiple	124590	1	117	157
1551	Usher syndrome, type 2A, 276901 (3)	USH2A	608400	1q41	multiple	7399	1	117	423
1551	Usher syndrome, type 1F, 602083 (3)	PCDH15, DFNB23	605514	10q21-q22	multiple	65217	1	117	465
1551	Usher syndrome, type 1B (3)	MYO7A, USH1B, DFNB2, DFNA11	276903	11q13.5	multiple	4647	1	117	468
1551	Usher syndrome, type 1C, 276904 (3)	USH1C, DFNB18	605242	11p15.1	multiple	10083	1	117	480
1551	Usher syndrome, type 1D, 601067 (3)	CDH23, USH1D	605516	10q21-q22	multiple	64072	1	117	484
1551	Usher syndrome, type IIC, 605472 (3)	MASS1, VLGR1, KIAA0686, FEB4, USH2C	602851	5q14	multiple	84059	1	117	677
1551	Usher syndrome, type 3, 276902 (3)	USH3A, USH3	606397	3q21-q25	multiple	7401	1	117	879
1503	Thyroid carcinoma (3)	TP53, P53, LFS1	191170	17p13.1	Cancer	7157	1	118	20
1503	Thyroid carcinoma, papillary, 188550 (3)	PRKAR1A, TSE1, CNC1, CAR	188830	17q23-q24	Cancer	5573	1	118	54
1503	Thyroid carcinoma, follicular, 188470 (3)	PTEN, MMAC1	601728	10q23.31	Cancer	5728	1	118	77
1503	Thyroid carcinoma, papillary, 188550 (3)	TIF1G, RFG7, PTC7	605769	1p13	Cancer	51592	1	118	159
1503	Thyroid adenoma, hyperfunctioning (3)	TSHR	603372	14q31	Cancer	7253	1	118	356
1503	Thyroid carcinoma, follicular, somatic, 188470 (3)	HRAS	190020	11p15.5	Cancer	3265	1	118	408
1503	Thyroid carcinoma, papillary, 188550 (3)	TRIM24, TIF1, TIF1A, PTC6	603406	7q32-q34	Cancer	8805	1	118	813
1503	Thyroid carcinoma, papillary, 188550 (3)	NCOA4, ELE1, PTC3	601984	10q11.2	Cancer	8031	1	118	845
1503	Thyroid carcinoma, papillary, 188550 (3)	PCM1, PTC4	600299	8p22-p21.3	Cancer	5108	1	118	884
1503	Thyroid carcinoma, follicular, 188470 (3)	MINPP1, HIPER1	605391	10q23	Cancer	9562	1	118	885
1503	Thyroid carcinoma, papillary, 188550 (3)	GOLGA5, RFG5, PTC5	606918	14q	Cancer	9950	1	118	886
1047	Myeloid malignancy, predisposition to (3)	CSF1R, FMS	164770	5q33.2-q33.3	Cancer	1436	1	119	160
1047	Myelogenous leukemia, acute (3)	IRF1, MAR	147575	5q31.1	Cancer	3659	1	119	331
1047	Myelogenous leukemia, acute (3)	FACL6, ACS2	604443	5q31	Cancer	23305	1	119	691
1047	Myeloid leukemia, acute, M4Eo subtype (3)	CBFB	121360	16q22	Cancer	865	1	119	733
98	Alzheimer disease-4, 606889 (3)	PSEN2, AD4, STM2	600759	1q31-q42	Neurological	5664	1	120	162
98	Alzheimer disease, type 3, 607822 (3)	PSEN1, AD3	104311	14q24.3	Neurological	5663	1	120	164
98	Alzheimer disease, type 3, with spastic paraparesis and apraxia, 607822 (3)	PSEN1, AD3	104311	14q24.3	Neurological	5663	1	120	164
98	Alzheimer disease, type 3, with spastic paraparesis and unusual plaques, 607822 (3)	PSEN1, AD3	104311	14q24.3	Neurological	5663	1	120	164
98	Alzheimer disease-1, APP-related (3)	APP, AAA, CVAP, AD1	104760	21q21	Neurological	351	1	120	384
98	Alzheimer disease, susceptibility to, 104300 (3)	ACE, DCP1, ACE1	106180	17q23	Neurological	1636	1	120	387
98	Alzheimer disease-2, 104310 (3)	APOE, AD2	107741	19q13.2	Neurological	348	1	120	415
98	Alzheimer disease, susceptibility to (3)	BLMH, BMH	602403	17q11.2	Neurological	642	1	120	433
98	Alzheimer disease, late-onset, susceptibility to, 104300 (3)	NOS3	163729	7q36	Neurological	4846	1	120	584
98	Alzheimer disease, late-onset, 104300 (3)	APBB2, FE65L1	602710	4p14	Neurological	323	1	120	585
98	Alzheimer disease, susceptibility to (3)	A2M	103950	12p13.3-p12.3	Neurological	2	1	120	586
98	Alzheimer disease, susceptibility to, 104300 (3)	MPO	606989	17q23.1	Neurological	4353	1	120	587
98	Alzheimer disease, late-onset, susceptibility to, 104300 (3)	PLAU, URK	191840	10q24	Neurological	5328	1	120	588
98	Alzheimer disease, susceptibility to, 104300 (3)	PACIP1, PAXIP1L, PTIP	608254	7q36	Neurological	22976	1	120	589
617	Goiter, congenital (3)	TPO, TPX	606765	2p25	Endocrine	7173	1	121	163
617	Goiter, nonendemic, simple (3)	TG, AITD3	188450	8q24.2-q24.3	Endocrine	7038	1	121	355
755	Hyperthyroidism, congenital (3)	TPO, TPX	606765	2p25	Endocrine	7173	1	122	163
3503	Thyroid hormone organification defect IIA, 274500 (3)	TPO, TPX	606765	2p25	Endocrine	7173	1	123	163
3503	Thyroid hormone resistance, 188570 (3)	THRB, ERBA2, THR1	190160	3p24.3	Endocrine	7068	1	123	656
3503	Thyroid hormone resistance, autosomal recessive, 274300 (3)	THRB, ERBA2, THR1	190160	3p24.3	Endocrine	7068	1	123	656
3512	Total iodide organification defect, 274500 (3)	TPO, TPX	606765	2p25	Endocrine	7173	1	124	163
412	Dementia, frontotemporal, with parkinsonism, 600274 (3)	MAPT, MTBT1, DDPAC, MSTD	157140	17q21.1	Neurological	4137	1	125	17
412	Dementia, Pick disease-like, 172700 (3)	MAPT, MTBT1, DDPAC, MSTD	157140	17q21.1	Neurological	4137	1	125	17
412	Dementia, frontotemporal, 600274 (3)	PSEN1, AD3	104311	14q24.3	Neurological	5663	1	125	164
412	Dementia, Lewy body, 127750 (3)	SNCB	602569	5q35	Neurological	6620	1	125	224
412	Dementia, Lewy body, 127750 (3)	SNCA, NACP, PARK1, PARK4	163890	4q21	Neurological	6622	1	125	225
412	Dementia, vascular, susceptibility to (3)	TNF, TNFA	191160	6p21.3	Neurological	7124	1	125	315
412	Dementia, familial British, 176500 (3)	ITM2B, BRI, ABRI, FBD	603904	13q14	Neurological	9445	1	125	350
412	Dementia, familial Danish, 117300 (3)	ITM2B, BRI, ABRI, FBD	603904	13q14	Neurological	9445	1	125	350
1225	Pick disease, 172700 (3)	PSEN1, AD3	104311	14q24.3	Neurological	5663	1	126	164
1423	Spherocytosis-1 (3)	SPTB	182870	14q22-q23.2	Hematological	6710	1	127	61
1423	Spherocytosis, recessive (3)	SPTA1	182860	1q21	Hematological	6708	1	127	62
1423	Spherocytosis, hereditary (3)	SLC4A1, AE1, EPB3	109270	17q21-q22	Hematological	6521	1	127	63
1423	Spherocytosis-2 (3)	ANK1, SPH2	182900	8p11.2	Hematological	286	1	127	165
1423	Spherocytosis, hereditary, Japanese type (3)	EPB42	177070	15q15	Hematological	2038	1	127	573
912	Long QT syndrome-3, 603830 (3)	SCN5A, LQT3, IVF, HB1, SSS1	600163	3p21	Cardiovascular	6331	1	128	51
912	Long QT syndrome 4, 600919 (3)	ANK2, LQT4	106410	4q25-q27	Cardiovascular	287	1	128	166
912	Long QT syndrome-5 (3)	KCNE1, JLNS, LQT5	176261	21q22.1-q22.2	Cardiovascular	3753	1	128	216
912	Long QT syndrome-6 (3)	KCNE2, MIRP1, LQT6	603796	21q22.1	Cardiovascular	9992	1	128	217
912	Long QT syndrome-1, 192500 (3)	KCNQ1, KCNA9, LQT1, KVLQT1, ATFB1	607542	11p15.5	Cardiovascular	3784	1	128	218
912	Long QT syndrome-2 (3)	KCNH2, LQT2, HERG	152427	7q35-q36	Cardiovascular	3757	1	128	219
912	Long QT syndrome-7, 170390 (3)	KCNJ2, HHIRK1, KIR2.1, IRK1, LQT7	600681	17q23.1-q24.2	Cardiovascular	3759	1	128	220
1383	Severe combined immunodeficiency due to ADA deficiency, 102700 (3)	ADA	608958	20q13.11	Immunological	100	1	129	168
1383	Severe combined immunodeficiency, T-cell negative, B-cell/natural killer cell-positive type, 600802 (3)	IL7R	146661	5p13	Immunological	3575	1	129	169
1383	Severe combined immunodeficiency due to PTPRC deficiency (3)	PTPRC, CD45, LCA	151460	1q31-q32	Immunological	5788	1	129	170
1383	Severe combined immunodeficiency, X-linked, 300400 (3)	IL2RG, SCIDX1, SCIDX, IMD4	308380	Xq13	Immunological	3561	1	129	171
1383	Severe combined immunodeficiency, T-negative/B-positive type, 600802 (3)	CD3D, T3D	186790	11q23	Immunological	915	1	129	172
1383	Severe combined immunodeficiency, Athabascan type, 602450 (3)	DCLRE1C, ARTEMIS, SCIDA	605988	10p	Immunological	64421	1	129	173
1383	Severe combined immunodeficiency, B cell-negative, 601457 (3)	RAG2	179616	11p13	Immunological	5897	1	129	174
1383	Severe combined immunodeficiency, B cell-negative, 601457 (3)	RAG1	179615	11p13	Immunological	5896	1	129	175
1385	Sezary syndrome (3)	BCL10	603517	1p22	Cancer	8915	1	130	176
1386	Shah-Waardenburg syndrome, 277580 (3)	EDN3	131242	20q13.2-q13.3	multiple	1908	1	131	177
1388	Shprintzen-Goldberg syndrome, 182212 (3)	FBN1, MFS1, WMS	134797	15q21.1	multiple	2200	1	132	178
723	Hypercholanemia, familial, 607748 (3)	BAAT	602938	9q22.3	Gastrointestinal	570	1	133	179
723	Hypercholanemia, familial, 607748 (3)	TJP2, ZO2	607709	9q12-q13	Gastrointestinal	9414	1	133	676
723	Hypercholanemia, familial, 607748 (3)	EPHX1	132810	1q42.1	Gastrointestinal	2052	1	133	754
1186	Paragangliomas, familial nonchromaffin, 3, 605373 (3)	SDHC, PGL3	602413	1q21	Cancer	6391	1	134	180
1186	Paraganglioma, familial malignant, 168000 (3)	SDHB, SDH1, SDHIP	185470	1p36.1-p35	Cancer	6390	1	134	181
1186	Paragangliomas, familial central nervous system, 168000 (3)	SDHD, PGL1	602690	11q23	Cancer	6392	1	134	182
1186	Paragangliomas, familial nonchromaffin, 1, with and without deafness, 168000 (3)	SDHD, PGL1	602690	11q23	Cancer	6392	1	134	182
1186	Paraganglioma, sporadic corotid body, 168000 (3)	SDHD, PGL1	602690	11q23	Cancer	6392	1	134	182
1218	Pheochromocytoma, extraadrenal, and cervical paraganglioma, 115310 (3)	SDHB, SDH1, SDHIP	185470	1p36.1-p35	Cancer	6390	1	135	181
1218	Pheochromocytoma, 171300 (3)	SDHD, PGL1	602690	11q23	Cancer	6392	1	135	182
1218	Pheochromocytoma, 171300 (3)	VHL	608537	3p26-p25	Cancer	7428	1	135	311
992	Merkel cell carcinoma, somatic (3)	SDHD, PGL1	602690	11q23	Cancer	6392	1	136	182
265	Carcinoid tumors, intestinal, 114900 (3)	SDHD, PGL1	602690	11q23	Cancer	6392	1	137	182
153	Asthma, dimished response to antileukotriene treatment in, 600807 (3)	ALOX5	152390	10q11.2	Respiratory	240	1	138	183
153	Asthma, susceptibility to, 600807 (3)	TNF, TNFA	191160	6p21.3	Respiratory	7124	1	138	315
153	Asthma, susceptibility to, 1, 607277 (3)	PTGDR, AS1	604687	14q22.1	Respiratory	5729	1	138	322
153	Asthma, 600807 (3)	PHF11, NYREN34	607796	13q14.1	Respiratory	51131	1	138	491
153	Asthma, susceptibility to, 600807 (3)	PLA2G7, PAFAH	601690	6p21.2-p12	Respiratory	7941	1	138	547
153	Asthma, nocturnal, susceptibility to (3)	ADRB2	109690	5q32-q34	Respiratory	154	1	138	635
153	Asthma, susceptibility to, 600807 (3)	IL13, ALRH	147683	5q31	Respiratory	3596	1	138	661
153	Asthma, susceptibility to, 600807 (3)	SCGB3A2, UGRP1	606531	5q31-q34	Respiratory	117156	1	138	666
153	Asthma, susceptibility to, 600807 (3)	IL12B, NKSF2	161561	5q31.1-q33.1	Respiratory	3593	1	138	801
153	Asthma, susceptibility to, 2, 608584 (3)	GPR154, GPRA, VRR1, PGR14	608595	7p15-p14	Respiratory	387129	1	138	810
153	Asthma, susceptibility to (3)	HNMT	605238	1p32	Respiratory	3176	1	138	839
153	Asthma, susceptibility to, 600807 (3)	UGB, CC10, CCSP, SCGB1A1	192020	11q12.3-q13.1	Respiratory	7356	1	138	840
153	Asthma, atopic, susceptibility to (3)	MS4A2, FCER1B	147138	11q13	Respiratory	2206	1	138	841
163	Atherosclerosis, susceptibility to (3)	ALOX5	152390	10q11.2	Cardiovascular	240	1	139	183
1315	Retinal degeneration, late-onset, autosomal dominant, 605670 (3)	C1QTNF5, CTRP5, LORD	608752	11q23.3	Ophthamological	114902	1	140	184
1315	Retinal degeneration, autosomal recessive, prominin-related (3)	PROM1, PROML1, AC133	604365	4p16.2-p12	Ophthamological	8842	1	140	634
1315	Retinal degeneration, autosomal recessive, clumped pigment type (3)	NRL, D14S46E, RP27	162080	14q11.1-q11.2	Ophthamological	4901	1	140	789
1315	Retinal dystrophy, early-onset severe (3)	LRAT	604863	4q31	Ophthamological	9227	1	140	794
1454	Stroke, susceptibility to, 601367 (3)	ALOX5AP, FLAP	603700	13q12	Cardiovascular	241	1	141	185
1454	Stroke, susceptibility to, 1, 606799 (3)	PDE4D, DPDE3, STRK1	600129	5q12	Cardiovascular	5144	1	141	536
1054	Myocardial infarction, susceptibility to (3)	ALOX5AP, FLAP	603700	13q12	Cardiovascular	241	1	142	185
1054	Myocardial infarction, decreased susceptibility to (3)	F7	227500	13q34	Cardiovascular	2155	1	142	364
1054	Myocardial infarction, susceptibility to (3)	ACE, DCP1, ACE1	106180	17q23	Cardiovascular	1636	1	142	387
1054	Myocardial infarction susceptibility (3)	APOE, AD2	107741	19q13.2	Cardiovascular	348	1	142	415
1054	Myocardial infarction, susceptibility to, 608446 (3)	GCLM, GLCLR	601176	1p22.1	Cardiovascular	2730	1	142	436
1054	Myocardial infarction, susceptibility to (3)	OLR1, LOX1	602601	12p13-p12	Cardiovascular	4973	1	142	653
1054	Myocardial infarction, susceptibility to (3)	THBD, THRM	188040	20p11.2	Cardiovascular	7056	1	142	752
1054	Myocardial infarction, susceptibility to (3)	LGALS2	150571	22q13.1	Cardiovascular	3957	1	142	819
1054	Myocardial infarction, susceptibility to (3)	LTA, TNFB	153440	6p21.3	Cardiovascular	4049	1	142	820
1054	Myocardial infarction, susceptibility to, 608446 (3)	TNFSF4, GP34, OX4OL	603594	1q25	Cardiovascular	7292	1	142	821
948	Maple syrup urine disease, type III, 248600 (3)	DLD, LAD, PHE3	238331	7q31-q32	Metabolic	2654	1	143	87
948	Maple syrup urine disease, type Ib (3)	BCKDHB, E1B	248611	6p22-p21	Metabolic	594	1	143	186
948	Maple syrup urine disease, type Ia, 248600 (3)	BCKDHA, MSUD1	608348	19q13.1-q13.2	Metabolic	593	1	143	191
948	Maple syrup urine disease, type II (3)	DBT, BCATE2	248610	1p31	Metabolic	1629	1	143	541
1572	von Hippel-Lindau disease, modification of, 193300 (3)	CCND1, PRAD1, BCL1	168461	11q13	Cancer	595	1	144	187
1572	von Hippel-Lindau syndrome, 193300 (3)	VHL	608537	3p26-p25	Cancer	7428	1	144	311
1281	Pseudohypoaldosteronism type II (3)	WNK4, PRKWNK4, PHA2B	601844	17q21-q22	Endocrine	65266	1	145	189
1281	Pseudohypoaldosteronism, type I, 264350 (3)	SCNN1G, PHA1	600761	16p13-p12	Endocrine	6340	1	145	358
1281	Pseudohypoaldosteronism, type I, 264350 (3)	SCNN1B	600760	16p13-p12	Endocrine	6338	1	145	359
1281	Pseudohypoaldosteronism, type IIC, 145260 (3)	WNK1, PRKWNK1, KDP, PHA2C	605232	12p13	Endocrine	65125	1	145	558
1281	Pseudohypoaldosteronism type I, autosomal dominant, 177735 (3)	NR3C2, MLR, MCR	600983	4q31.1	Endocrine	4306	1	145	765
1281	Pseudohypoaldosteronism, type I, 264350 (3)	SCNN1A	600228	12p13	Endocrine	6337	1	145	883
362	Cornea plana congenita, recessive, 217300 (3)	KERA, CNA2	603288	12q22	Ophthamological	11081	1	146	192
362	Corneal dystrophy, hereditary polymorphous posterior, 2, 122000 (3)	COL8A2, FECD, PPCD2	120252	1p34.3-p32.3	Ophthamological	1296	1	146	205
362	Corneal fleck dystrophy, 121850 (3)	PIP5K3, CFD	609414	2q35	Ophthamological	200576	1	146	336
362	Corneal clouding, autosomal recessive (3)	APOA1	107680	11q23	Ophthamological	335	1	146	594
362	Corneal dystrophy, Avellino type, 607541 (3)	TGFBI, CSD2, CDGG1, CSD, BIGH3, CDG2	601692	5q31	Ophthamological	7045	1	146	724
362	Corneal dystrophy, Groenouw type I, 121900 (3)	TGFBI, CSD2, CDGG1, CSD, BIGH3, CDG2	601692	5q31	Ophthamological	7045	1	146	724
362	Corneal dystrophy, lattice type I, 122200 (3)	TGFBI, CSD2, CDGG1, CSD, BIGH3, CDG2	601692	5q31	Ophthamological	7045	1	146	724
362	Corneal dystrophy, lattice type IIIA, 608471 (3)	TGFBI, CSD2, CDGG1, CSD, BIGH3, CDG2	601692	5q31	Ophthamological	7045	1	146	724
362	Corneal dystrophy, Reis-Bucklers type, 608470 (3)	TGFBI, CSD2, CDGG1, CSD, BIGH3, CDG2	601692	5q31	Ophthamological	7045	1	146	724
362	Corneal dystrophy, Thiel-Behnke type, 602082 (3)	TGFBI, CSD2, CDGG1, CSD, BIGH3, CDG2	601692	5q31	Ophthamological	7045	1	146	724
362	Corneal dystrophy, gelatinous drop-like, 204870 (3)	TACSTD2, TROP2, M1S1	137290	1p32	Ophthamological	4070	1	146	725
362	Corneal dystrophy, hereditary polymorphous posterior, 122000 (3)	VSX1, RINX, PPCD, PPD, KTCN	605020	20p11.2	Ophthamological	30813	1	146	726
1594	Williams-Beuren syndrome, 194050 (3)	ELN	130160	7q11.2	multiple	2006	1	147	194
395	Cutis laxa, AD, 123700 (3)	ELN	130160	7q11.2	Connective tissue disorder	2006	1	148	194
395	Cutis laxa, neonatal (3)	ATP7A, MNK, MK, OHS	300011	Xq12-q13	Connective tissue disorder	538	1	148	647
395	Cutis laxa, autosomal dominant, 123700 (3)	FBLN5, ARMD3	604580	14q32.1	Connective tissue disorder	10516	1	148	812
395	Cutis laxa, autosomal recessive, 219100 (3)	FBLN5, ARMD3	604580	14q32.1	Connective tissue disorder	10516	1	148	812
1463	Supravalvar aortic stenosis, 185500 (3)	ELN	130160	7q11.2	Cardiovascular	2006	1	149	194
1164	Osteoporosis-pseudoglioma syndrome, 259770 (3)	LRP5, BMND1, LRP7, LR3, OPPG, VBCH2	603506	11q13.4	Bone	4041	1	150	195
1166	Osteosarcoma (3)	TP53, P53, LFS1	191170	17p13.1	Cancer	7157	1	151	20
1166	Osteosarcoma, somatic, 259500 (3)	CHEK2, RAD53, CHK2, CDS1, LFS2	604373	22q12.1	Cancer	11200	1	151	196
1163	Osteoporosis, idiopathic, 166710 (3)	COL1A2	120160	7q22.1	Bone	1278	1	152	67
1163	Osteoporosis, 166710 (3)	COL1A1	120150	17q21.31-q22	Bone	1277	1	152	68
1163	Osteoporosis, 166710 (3)	LRP5, BMND1, LRP7, LR3, OPPG, VBCH2	603506	11q13.4	Bone	4041	1	152	195
1163	Osteoporosis, postmenopausal, susceptibility, 166710 (3)	CALCR, CRT	114131	7q21.3	Bone	799	1	152	198
1163	Osteoporosis (3)	CALCA, CALC1	114130	11p15.2-p15.1	Bone	796	1	152	199
1163	Osteoporosis, hypophosphatemic, (3)	SLC17A2, NPT2	182309	5q35	Bone	6569	1	152	200
1617	Zlotogora-Ogur syndrome, 225000 (3)	HVEC, PVRL1, PVRR1, PRR1	600644	11q23-q24	multiple	5818	1	153	201
1614	Yemenite deaf-blind hypopigmentation syndrome, 601706 (3)	SOX10, WS4	602229	22q13	multiple	6663	1	154	202
465	EBD, Bart type, 132000 (3)	COL7A1	120120	3p21.3	Dermatological	1294	1	155	203
465	EBD, localisata variant (3)	COL7A1	120120	3p21.3	Dermatological	1294	1	155	203
493	Epidermolysis bullosa dystrophica, AD, 131750 (3)	COL7A1	120120	3p21.3	Dermatological	1294	1	156	203
493	Epidermolysis bullosa dystrophica, AR, 226600 (3)	COL7A1	120120	3p21.3	Dermatological	1294	1	156	203
493	Epidermolysis bullosa, pretibial, 131850 (3)	COL7A1	120120	3p21.3	Dermatological	1294	1	156	203
493	Epidermolysis bullosa pruriginosa, 604129 (3)	COL7A1	120120	3p21.3	Dermatological	1294	1	156	203
493	Epidermolysis bullosa, generalized atrophic benign, 226650 (3)	LAMA3, LOCS	600805	18q11.2	Dermatological	3909	1	156	256
493	Epidermolysis bullosa, junctional, Herlitz type, 226700 (3)	LAMA3, LOCS	600805	18q11.2	Dermatological	3909	1	156	256
493	Epidermolysis bullosa, generalized atrophic benign, 226650 (3)	ITGB4	147557	17q11-qter	Dermatological	3691	1	156	295
493	Epidermolysis bullosa, junctional, with pyloric atresia, 226730 (3)	ITGB4	147557	17q11-qter	Dermatological	3691	1	156	295
493	Epidermolysis bullosa of hands and feet, 131800 (3)	ITGB4	147557	17q11-qter	Dermatological	3691	1	156	295
493	Epidermolysis bullosa simplex, Koebner, Dowling-Meara, and Weber-Cockayne types, 131900, 131760, 131800 (3)	KRT14	148066	17q12-q21	Dermatological	3861	1	156	360
493	Epidermolysis bullosa simplex, recessive, 601001 (3)	KRT14	148066	17q12-q21	Dermatological	3861	1	156	360
493	Epidermolysis bullosa, lethal acantholytic, 609638 (3)	DSP, KPPS2, PPKS2	125647	6p24	Dermatological	1832	1	156	394
493	Epidermolysis bullosa, junctional, with pyloric stenosis, 226730 (3)	ITGA6	147556	Chr.2	Dermatological	3655	1	156	654
493	Epidermolysis bullosa simplex, Ogna type, 131950 (3)	PLEC1, PLTN, EBS1	601282	8q24	Dermatological	5339	1	156	709
493	Epidermolysis bullosa, generalized atrophic benign, 226650 (3)	LAMC2, LAMNB2, LAMB2T	150292	1q25-q31	Dermatological	3918	1	156	716
493	Epidermolysis bullosa, Herlitz junctional type, 226700 (3)	LAMC2, LAMNB2, LAMB2T	150292	1q25-q31	Dermatological	3918	1	156	716
493	Epidermolysis bullosa, generalized atrophic benign, 226650 (3)	COL17A1, BPAG2	113811	10q24.3	Dermatological	1308	1	156	835
493	Epidermolysis bullosa simplex, Koebner, Dowling-Meara, and Weber-Cockayne types, 131900, 131760, 131800 (3)	KRT5	148040	12q13	Dermatological	3852	1	156	860
493	Epidermolysis bullosa simplex with mottled pigmentation, 131960 (3)	KRT5	148040	12q13	Dermatological	3852	1	156	860
493	Epidermolysis bullosa, generalized atrophic benign, 226650 (3)	LAMB3	150310	1q32	Dermatological	3914	1	156	861
493	Epidermolysis bullosa, Herlitz junctional type, 226700 (3)	LAMB3	150310	1q32	Dermatological	3914	1	156	861
1510	Toenail dystrophy, isolated, 607523 (3)	COL7A1	120120	3p21.3	Dermatological	1294	1	157	203
1518	Transient bullous of the newborn, 131705 (3)	COL7A1	120120	3p21.3	Dermatological	1294	1	158	203
496	Epiphyseal dysplasia, multiple, COL9A1-related (3)	COL9A1, MED	120210	6q13	Bone	1297	1	159	204
496	Epiphyseal dysplasia, multiple, 3, 600969 (3)	COL9A3, EDM3, IDD	120270	20q13.3	Bone	1299	1	159	206
496	Epiphyseal dysplasia, multiple, with myopathy (3)	COL9A3, EDM3, IDD	120270	20q13.3	Bone	1299	1	159	206
496	Epiphyseal dysplasia, multiple, type 2, 600204 (3)	COL9A2, EDM2	120260	1p33-p32.2	Bone	1298	1	159	207
496	Epiphyseal dysplasia, multiple, 226900 (3)	SLC26A2, DTD, DTDST, D5S1708, EDM4	606718	5q32-q33.1	Bone	1836	1	159	606
496	Epiphyseal dysplasia, multiple 1, 132400 (3)	COMP, EDM1, MED, PSACH	600310	19p13.1	Bone	1311	1	159	815
496	Epiphyseal dysplasia, multiple, 5, 607078 (3)	MATN3, EDM5, HOA	602109	2p24-p23	Bone	4148	1	159	847
558	Fuchs endothelial corneal dystrophy, 136800 (3)	COL8A2, FECD, PPCD2	120252	1p34.3-p32.3	Ophthamological	1296	1	160	205
817	Intervertebral disc disease, susceptibility to, 603932 (3)	COL9A3, EDM3, IDD	120270	20q13.3	Neurological	1299	1	161	206
817	Intervertebral disc disease, susceptibility to, 603932 (3)	COL9A2, EDM2	120260	1p33-p32.2	Neurological	1298	1	161	207
1128	Obsessive-compulsive disorder, protection against, 164230 (3)	BDNF	113505	11p13	Psychiatric	627	1	162	208
1128	Obsessive-compulsive disorder, susceptibility to, 164230 (3)	HTR2A	182135	13q14-q21	Psychiatric	3356	1	162	416
1128	Obsessive-compulsive disorder 1, 164230 (3)	SLC6A4, HTT, OCD1	182138	17q11.1-q12	Psychiatric	6532	1	162	629
984	Memory impairment, susceptibility to (3)	BDNF	113505	11p13	Neurological	627	1	163	208
365	Coronary artery disease, susceptibility to (3)	PON1, PON, ESA	168820	7q21.3	Cardiovascular	5444	1	164	212
365	Coronary artery spasm, susceptibility to (3)	PON1, PON, ESA	168820	7q21.3	Cardiovascular	5444	1	164	212
365	Coronary artery disease in familial hypercholesterolemia, protection against, 143890 (3)	ABCA1, ABC1, HDLDT1, TGD	600046	9q22-q31	Cardiovascular	19	1	164	435
365	Coronary artery disease, autosomal dominant, 1, 608320 (3)	MEF2A, ADCAD1	600660	15q26	Cardiovascular	4205	1	164	720
365	Coronary artery disease, susceptibility to (3)	PON2	602447	7q21.3	Cardiovascular	5445	1	164	721
365	Coronary heart disease, susceptibility to (3)	MMP3, STMY1	185250	11q23	Cardiovascular	4314	1	164	722
365	Coronary artery disease, susceptibility to (3)	KL	604824	13q12	Cardiovascular	9365	1	164	723
910	Loeys-Dietz syndrome, 609192 (3)	TGFBR2, HNPCC6	190182	3p22	Connective tissue disorder	7048	1	165	213
910	Loeys-Dietz syndrome, 609192 (3)	TGFBR1	190181	9q33-q34	Connective tissue disorder	7046	1	165	214
913	Lower motor neuron disease, progressive, without sensory symptoms, 607641 (3)	DCTN1	601143	2p13	Neurological	1639	1	166	215
1397	Simpson-Golabi-Behmel syndrome, type 1, 312870 (3)	GPC3, SDYS, SGBS1	300037	Xq26	multiple	2719	1	167	221
1595	Wilms tumor, 194070 (3)	BRCA2, FANCD1	600185	13q12.3	Cancer	675	1	168	19
1595	Wilms tumor, somatic, 194070 (3)	GPC3, SDYS, SGBS1	300037	Xq26	Cancer	2719	1	168	221
1595	Wilms tumor, type 1, 194070 (3)	WT1	607102	11p13	Cancer	7490	1	168	305
1595	Wilms tumor susceptibility-5, 601583 (3)	POU6F2, WTSL, WT5	609062	7p14-p13	Cancer	11281	1	168	318
1192	Parkinson disease 4, autosomal dominant Lewy body, 605543 (3)	SNCA, NACP, PARK1, PARK4	163890	4q21	Neurological	6622	1	169	225
1192	Parkinson disease, familial, 168601 (3)	SNCA, NACP, PARK1, PARK4	163890	4q21	Neurological	6622	1	169	225
1192	Parkinson disease, juvenile, type 2, 600116 (3)	PRKN, PARK2, PDJ	602544	6q25.2-q27	Neurological	5071	1	169	243
1192	Parkinson disease, 168600 (3)	SNCAIP	603779	5q23.1-q23.3	Neurological	9627	1	169	389
1192	Parkinson disease 7, autosomal recessive early-onset, 606324 (3)	DJ1, PARK7	602533	1p36	Neurological	11315	1	169	409
1192	Parkinson disease, resistance to, 168600 (3)	DBH	609312	9q34	Neurological	1621	1	169	539
1192	Parkinson disease, early onset, 605909 (3)	PINK1, PARK6	608309	1p36	Neurological	65018	1	169	570
1192	Parkinson disease-8, 607060 (3)	LRRK2, PARK8	609007	12q12	Neurological	120892	1	169	662
1192	Parkinson disease, 168600 (3)	NR4A2, NURR1, NOT, TINUR	601828	2q22-q23	Neurological	4929	1	169	734
1192	Parkinson disease, familial, 168600 (3)	UCHL1, PARK5	191342	4p14	Neurological	7345	1	169	848
1192	Parkinson disease, susceptibility to, 168600 (3)	NDUFV2	600532	18p11.31-p11.2	Neurological	4729	1	169	849
1192	Parkinson disease, 168600 (3)	TBP, SCA17	600075	6q27	Neurological	6908	1	169	850
683	Histiocytoma (3)	TP53, P53, LFS1	191170	17p13.1	Cancer	7157	1	170	20
684	HIV-1, susceptibility to (3)	IL10, CSIF	124092	1q31-q32	Immunological	3586	1	171	230
684	HIV infection, susceptibility/resistance to (3)	CMKBR5, CCCKR5	601373	3p21	Immunological	1234	1	171	231
684	HIV-1 disease, delayed progression of (3)	CCL5, SCYA5, D17S136E, TCP228	187011	17q11.2-q12	Immunological	6352	1	171	232
684	HIV-1 disease, rapid progression of (3)	CCL5, SCYA5, D17S136E, TCP228	187011	17q11.2-q12	Immunological	6352	1	171	232
684	HIV infection, susceptibility/resistance to (3)	CMKBR2, CCR2	601267	3p21	Immunological	1231	1	171	233
689	Holoprosencephaly-4, 142946 (3)	TGIF, HPE4	602630	18p11.3	Developmental	7050	1	172	234
689	Holoprosencephaly-7 (3)	PTCH, NBCCS, BCNS, HPE7	601309	9q22.3	Developmental	5727	1	172	235
689	Holoprosencephaly-2, 157170 (3)	SIX3, HPE2	603714	2p21	Developmental	6496	1	172	236
689	Holoprosencephaly-3, 142945 (3)	SHH, HPE3, HLP3, SMMCI	600725	7q36	Developmental	6469	1	172	237
689	Holoprosencephaly-5, 609637 (3)	ZIC2, HPE5	603073	13q32	Developmental	7546	1	172	238
46	Adenoma, periampullary (3)	APC, GS, FPC	175100	5q21-q22	Cancer	324	1	173	239
47	Adenomatous polyposis coli (3)	APC, GS, FPC	175100	5q21-q22	Cancer	324	1	174	239
47	Adenomatous polyposis coli, attenuated (3)	APC, GS, FPC	175100	5q21-q22	Cancer	324	1	174	239
47	Adenomas, multiple colorectal, 608456 (3)	MUTYH	604933	1p34.3-p32.1	Cancer	4595	1	174	240
47	Adenomas, salivary gland pleomorphic, 181030 (3)	PLAG1, SGPA, PSA	603026	8q12	Cancer	5324	1	174	241
45	Adenocarcinoma of lung, somatic, 211980 (3)	ERBB2, NGL, NEU, HER2	164870	17q21.1	Cancer	2064	1	175	12
45	Adenocarcinoma of lung, response to tyrosine kinase inhibitor in, 211980 (3)	EGFR	131550	7p12.3-p12.1	Cancer	1956	1	175	242
45	Adenocarcinoma of lung, somatic, 211980 (3)	PRKN, PARK2, PDJ	602544	6q25.2-q27	Cancer	5071	1	175	243
45	Adenocarcinoma, ovarian, somatic (3)	PRKN, PARK2, PDJ	602544	6q25.2-q27	Cancer	5071	1	175	243
45	Adenocarcinoma of lung, somatic, 211980 (3)	BRAF	164757	7q34	Cancer	673	1	175	244
49	Adenosine deaminase deficiency, partial, 102700 (3)	ADA	608958	20q13.11	Immunological	100	1	176	168
594	Glomerulocystic kidney disease, hypoplastic, 137920 (3)	TCF2, HNF2	189907	17cen-q21.3	Renal	6928	1	177	245
1020	MODY5 with nephron agenesis (3)	TCF2, HNF2	189907	17cen-q21.3	Endocrine	6928	1	178	245
1020	MODY5 with non-diabetic renal disease and Mullerian aplasia (3)	TCF2, HNF2	189907	17cen-q21.3	Endocrine	6928	1	178	245
1020	MODY, type V, 604284 (3)	TCF2, HNF2	189907	17cen-q21.3	Endocrine	6928	1	178	245
1020	MODY, type III, 600496 (3)	TCF1, HNF1A, MODY3	142410	12q24.2	Endocrine	6927	1	178	248
1020	MODY, type I, 125850 (3)	HNF4A, TCF14, MODY1	600281	20q12-q13.1	Endocrine	3172	1	178	339
1020	MODY, one form, 125850 (3)	INS	176730	11p15.5	Endocrine	3630	1	178	340
1020	MODY, type II, 125851 (3)	GCK	138079	7p15-p13	Endocrine	2645	1	178	341
1020	MODY, type IV (3)	IPF1	600733	13q12.1	Endocrine	3651	1	178	342
427	Diabetes mellitus, insulin-resistant, with acanthosis nigricans and hypertension, 604367 (3)	PPARG, PPARG1, PPARG2	601487	3p25	Endocrine	5468	1	179	47
427	Diabetes mellitus, noninsulin-dependent, 125853 (3)	TCF2, HNF2	189907	17cen-q21.3	Endocrine	6928	1	179	245
427	Diabetes mellitus, insulin-dependent, 222100 (3)	TCF1, HNF1A, MODY3	142410	12q24.2	Endocrine	6927	1	179	248
427	Diabetes mellitus, noninsulin-dependent, 2, 125853 (3)	TCF1, HNF1A, MODY3	142410	12q24.2	Endocrine	6927	1	179	248
427	Diabetes mellitus, insulin-dependent, 5, 600320 (3)	SUMO4, IDDM5	608829	6q25	Endocrine	387082	1	179	289
427	Diabetes mellitus, noninsulin-dependent, 125853 (3)	HNF4A, TCF14, MODY1	600281	20q12-q13.1	Endocrine	3172	1	179	339
427	Diabetes mellitus, neonatal-onset, 606176 (3)	GCK	138079	7p15-p13	Endocrine	2645	1	179	341
427	Diabetes mellitus, type II, susceptibility to, 125853 (3)	IPF1	600733	13q12.1	Endocrine	3651	1	179	342
427	Diabetes mellitus, noninsulin-dependent, 125853 (3)	GCGR	138033	17q25	Endocrine	2642	1	179	345
427	Diabetes mellitus, noninsulin-dependent (3)	SLC2A2, GLUT2	138160	3q26.1-q26.3	Endocrine	6514	1	179	361
427	Diabetic nephropathy, susceptibility to, 603933 (3)	ACE, DCP1, ACE1	106180	17q23	Endocrine	1636	1	179	387
427	Diabetes mellitus, noninsulin-dependent, 125853 (3)	IRS2	600797	13q34	Endocrine	8660	1	179	393
427	Diabetes mellitus, insulin-resistant, with acanthosis nigricans (3)	INSR	147670	19p13.2	Endocrine	3643	1	179	403
427	Diabetes mellitus, noninsulin-dependent, 601283 (3)	CAPN10	605286	2q37.3	Endocrine	11132	1	179	421
427	Diabetes mellitus, permanent neonatal, with cerebellar agenesis, 609069 (3)	PTF1A	607194	10p12.3	Endocrine	256297	1	179	545
427	Diabetes mellitus, noninsulin-dependent, 125853 (3)	NEUROD1, NIDDM	601724	2q32	Endocrine	4760	1	179	551
427	Diabetes mellitus, 125853 (3)	ABCC8, SUR, PHHI, SUR1	600509	11p15.1	Endocrine	6833	1	179	563
427	Diabetes mellitus, type I, susceptibility to, 222100 (3)	FOXP3, IPEX, AIID, XPID, PIDX	300292	Xp11.23-q13.3	Endocrine	50943	1	179	575
427	Diabetes mellitus, noninsulin-dependent (3)	IRS1	147545	2q36	Endocrine	3667	1	179	579
427	Diabetes mellitus, noninsulin-dependent, 125853 (3)	GPD2	138430	2q24.1	Endocrine	2820	1	179	597
427	Diabetes mellitus, non-insulin-dependent, susceptibility to, 125853 (3)	ENPP1, PDNP1, NPPS, M6S1, PCA1	173335	6q22-q23	Endocrine	5167	1	179	644
427	Diabetes mellitus, permanent neonatal, with neurologic features, 606176 (3)	KCNJ11, BIR, PHHI	600937	11p15.1	Endocrine	3767	1	179	668
427	Diabetes, permanent neonatal, 606176 (3)	KCNJ11, BIR, PHHI	600937	11p15.1	Endocrine	3767	1	179	668
427	Diabetes mellitus, noninsulin-dependent (3)	SLC2A4, GLUT4	138190	17p13	Endocrine	6517	1	179	669
427	Diabetes mellitus, noninsulin-dependent, susceptibility to, 125853 (3)	RETN, RSTN, FIZZ3	605565	19p13.2	Endocrine	56729	1	179	670
427	Diabetes mellitus, insulin-dependent, susceptibility to, 222100 (3)	PTPN8, PEP, PTPN22, LYP	600716	1p13	Endocrine	26191	1	179	671
427	Diabetic retinopathy, NIDDM-related, susceptibility to, 125853 (3)	VEGF	192240	6p12	Endocrine	7422	1	179	672
427	Diabetes mellitus, noninsulin-dependent, 125853 (3)	MAPK8IP1, IB1	604641	11p12-p11.2	Endocrine	9479	1	179	673
427	Diabetes mellitus, type II, 125853 (3)	AKT2	164731	19q13.1-q13.2	Endocrine	208	1	179	674
1101	Neutropenia, severe congenital, 202700 (3)	GFI1, ZNF163	600871	1p22	Hematological	2672	1	180	246
1101	Neutropenia, severe congenital, X-linked, 300299 (3)	WAS, IMD2, THC	300392	Xp11.23-p11.22	Hematological	7454	1	180	320
1101	Neutropenia, alloimmune neonatal (3)	FCGR3A, CD16, IGFR3	146740	1q23	Hematological	2214	1	180	410
1101	Neutropenia, congenital, 202700 (3)	ELA2	130130	19p13.3	Hematological	1991	1	180	424
79	Alexander disease, 203450 (3)	NDUFV1, UQOR1	161015	11q13	multiple	4723	1	181	83
79	Alexander disease, 203450 (3)	GFAP	137780	17q21	multiple	2670	1	181	247
668	Hepatoblastoma (3)	CTNNB1	116806	3p22-p21.3	Cancer	1499	1	182	9
668	Hepatocellular carcinoma, 114550 (3)	CTNNB1	116806	3p22-p21.3	Cancer	1499	1	182	9
668	Hepatocellular carcinoma, 114550 (3)	TP53, P53, LFS1	191170	17p13.1	Cancer	7157	1	182	20
668	Hepatic adenoma, 142330 (3)	TCF1, HNF1A, MODY3	142410	12q24.2	Cancer	6927	1	182	248
668	Hepatocellular carcinoma, childhood type, 114550 (3)	MET	164860	7q31	Cancer	4233	1	182	283
668	Hepatocellular cancer, 114550 (3)	PDGFRL, PDGRL, PRLTS	604584	8p22-p21.3	Cancer	5157	1	182	603
668	Hepatocellular carcinoma (3)	IGF2R, MPRI	147280	6q26	Cancer	3482	1	182	627
668	Hepatocellular carcinoma, somatic, 114550 (3)	CASP8, MCH5	601763	2q33-q34	Cancer	841	1	182	783
668	Hepatocellular carcinoma, 114550 (3)	AXIN1, AXIN	603816	16p13.3	Cancer	8312	1	182	875
467	Ectopia pupillae, 129750 (3)	PAX6, AN2, MGDA	607108	11p13	Ophthamological	5080	1	183	120
467	Ectopia lentis, familial, 129600 (3)	FBN1, MFS1, WMS	134797	15q21.1	Ophthamological	2200	1	183	178
463	Dystransthyretinemic hyperthyroxinemia(3)	TTR, PALB	176300	18q11.2-q12.1	Hematological	7276	1	184	106
865	Larson syndrome, 150250 (3)	FLNB, SCT, AOI	603381	3p14.3	Skeletal	2317	1	185	255
868	Laryngoonychocutaneous syndrome, 245660 (3)	LAMA3, LOCS	600805	18q11.2	multiple	3909	1	186	256
269	Carney complex, type 1, 160980 (3)	PRKAR1A, TSE1, CNC1, CAR	188830	17q23-q24	multiple	5573	1	187	54
269	Carney complex variant, 608837 (3)	MYH8	160741	17p13.1	multiple	4626	1	187	258
261	Capillary malformation-arteriovenous malformation, 608354 (3)	RASA1, GAP, CMAVM, PKWS	139150	5q13.3	Cardiovascular	5921	1	188	280
1308	Renal cell carcinoma, papillary, familial and sporadic, 605074 (3)	MET	164860	7q31	Cancer	4233	1	189	283
1308	Renal cell carcinoma, somatic (3)	VHL	608537	3p26-p25	Cancer	7428	1	189	311
1308	Renal cell carcinoma, papillary, 1, 605074 (3)	PRCC, RCCP1	179755	1q21	Cancer	5546	1	189	344
1308	Renal carcinoma, chromophobe, somatic, 144700 (3)	FLCN, BHD	607273	17p11.2	Cancer	201163	1	189	538
1308	Renal cell carcinoma, 144700 (3)	TRC8, RCA1, HRCA1	603046	8q24.1	Cancer	11236	1	189	578
1308	Renal cell carcinoma, papillary, 1, 605074 (3)	TFE3	314310	Xp11.22	Cancer	7030	1	189	688
1308	Renal cell carcinoma, clear cell, somatic, 144700 (3)	OGG1	601982	3p26.2	Cancer	4968	1	189	694
137	Apparent mineralocorticoid excess, hypertension due to (3)	HSD11B2, HSD11K	218030	16q22	Bone	3291	1	190	284
752	Hypertension, essential, susceptibility to, 145500 (3)	ECE1	600423	1p36.1	Cardiovascular	1889	1	191	227
752	Hypertension, mild low-renin (3)	HSD11B2, HSD11K	218030	16q22	Cardiovascular	3291	1	191	284
752	Hypertension, pregnancy-induced, 189800 (3)	NOS3	163729	7q36	Cardiovascular	4846	1	191	584
752	Hypertension, susceptibility to, 145500 (3)	NOS3	163729	7q36	Cardiovascular	4846	1	191	584
752	Hypertension, essential, salt-sensitive, 145500 (3)	ADD1	102680	4p16.3	Cardiovascular	118	1	191	664
752	Hypertension, insulin resistance-related, susceptibility to, 125853 (3)	RETN, RSTN, FIZZ3	605565	19p13.2	Cardiovascular	56729	1	191	670
752	Hypertension, essential, susceptibility to, 145500 (3)	AGT, SERPINA8	106150	1q42-q43	Cardiovascular	183	1	191	753
752	Hypertension, essential, 145500 (3)	AGTR1, AGTR1A, AT2R1	106165	3q21-q25	Cardiovascular	185	1	191	762
752	Hypertension, salt-sensitive essential, susceptibility to, 145500 (3)	CYP3A5, P450PCN3	605325	7q22.1	Cardiovascular	1577	1	191	763
752	Hypertension, essential, 145500 (3)	PTGIS, CYP8A1, PGIS, CYP8	601699	20q13.11-q13.13	Cardiovascular	5740	1	191	764
752	Hypertension, early-onset, autosomal dominant, with exacerbation in pregnancy, 605115 (3)	NR3C2, MLR, MCR	600983	4q31.1	Cardiovascular	4306	1	191	765
752	Hypertension, essential, susceptibility to, 145500 (3)	GNB3	139130	12p13	Cardiovascular	2784	1	191	766
752	Hypertension, diastolic, resistance to, 608622 (3)	KCNMB1	603951	5q34	Cardiovascular	3779	1	191	767
1040	Muscular dystrophy, limb-girdle, type 2J, 608807 (3)	TTN, CMD1G, TMD, LGMD2J	188840	2q24.3	Muscular	7273	1	192	263
1040	Muscular dystrophy, limb-girdle, type IC, 607801 (3)	CAV3, LGMD1C	601253	3p25	Muscular	859	1	192	266
1040	Muscular dystrophy, limb-girdle, type 2F, 601287 (3)	SGCD, SGD, LGMD2F, CMD1L	601411	5q33	Muscular	6444	1	192	277
1040	Muscular dystrophy, limb-girdle, type 2G, 601954 (3)	TCAP, LGMD2G, CMD1N	604488	17q12	Muscular	8557	1	192	278
1040	Muscular dystrophy, rigid spine, 1, 602771 (3)	SEPN1, SELN, RSMD1	606210	1p36-p35	Muscular	57190	1	192	287
1040	Muscular dystrophy, limb-girdle, type 2K, 609308 (3)	POMT1	607423	9q34.1	Muscular	10585	1	192	303
1040	Muscular dystrophy, Fukuyama congenital, 253800 (3)	FCMD	607440	9q31	Muscular	2218	1	192	304
1040	Muscular dystrophy, limb-girdle, type 2C, 253700 (3)	SGCG, LGMD2C, DMDA1, SCG3	608896	13q12	Muscular	6445	1	192	335
1040	Muscular dystrophy, limb-girdle, type 2A, 253600 (3)	CAPN3, CANP3	114240	15q15.1-q21.1	Muscular	825	1	192	402
1040	Muscular dystrophy, limb-girdle, type 2E, 604286 (3)	SGCB, LGMD2E	600900	4q12	Muscular	6443	1	192	648
1040	Muscular dystrophy, limb-girdle, type 2D, 608099 (3)	SGCA, ADL, DAG2, LGMD2D, DMDA2	600119	17q12-q21.33	Muscular	6442	1	192	649
1040	Muscular dystrophy, limb-girdle, type 2B, 253601 (3)	DYSF, LGMD2B	603009	2p13.3-p13.1	Muscular	8291	1	192	657
1040	Muscular dystrophy, limb-girdle, type 2H, 254110 (3)	TRIM32, HT2A, LGMD2H	602290	9q31-q34.1	Muscular	22954	1	192	665
1040	Muscular dystrophy, congenital, due to partial LAMA2 deficiency, 607855 (3)	LAMA2, LAMM	156225	6q22-q23	Muscular	3908	1	192	675
1040	Muscular dystrophy, congenital merosin-deficient, 607855 (3)	LAMA2, LAMM	156225	6q22-q23	Muscular	3908	1	192	675
1040	Muscular dystrophy, limb-girdle, type 1A, 159000 (3)	TTID, MYOT	604103	5q31	Muscular	9499	1	192	697
1040	Muscular dystrophy with epidermolysis bullosa simplex, 226670 (3)	PLEC1, PLTN, EBS1	601282	8q24	Muscular	5339	1	192	709
1040	Muscular dystrophy, congenital, type 1D, 608840 (3)	LARGE, KIAA0609, MDC1D	603590	22q12.3-q13.1	Muscular	9215	1	192	710
1040	Muscular dystrophy, congenital, 1C (3)	FKRP, MDC1C, LGMD2I	606596	19q13.3	Muscular	79147	1	192	711
1040	Muscular dystrophy, limb-girdle, type 2I, 607155 (3)	FKRP, MDC1C, LGMD2I	606596	19q13.3	Muscular	79147	1	192	711
925	Lymphoma, T-cell (3)	MSH2, COCA1, FCC1, HNPCC1	609309	2p22-p21	Cancer	4436	1	193	13
925	Lymphoma, follicular (3)	BCL10	603517	1p22	Cancer	8915	1	193	176
925	Lymphoma, MALT (3)	BCL10	603517	1p22	Cancer	8915	1	193	176
925	Lymphoma, non-Hodgkin (3)	RAD54L, HR54, HRAD54	603615	1p32	Cancer	8438	1	193	288
925	Lymphocytic leukemia, acute T-cell (3)	RAP1GDS1	179502	4q21-q25	Cancer	5910	1	193	452
925	Lymphoma, progression of (3)	FCGR2B, CD32	604590	1q22	Cancer	2213	1	193	453
925	Lymphoma, non-Hodgkin (3)	RAD54B	604289	8q21.3-q22	Cancer	25788	1	193	454
925	Lymphoproliferative syndrome, X-linked, 308240 (3)	SH2D1A, LYP, IMD5, XLP, XLPD	300490	Xq25	Cancer	4068	1	193	455
925	Lymphoma, diffuse large cell (3)	BCL8	601889	15q11-q13	Cancer	606	1	193	456
925	Lymphoma, B-cell non-Hodgkin, somatic (3)	ATM, ATA, AT1	607585	11q22.3	Cancer	472	1	193	457
925	Lymphoma, mantle cell (3)	ATM, ATA, AT1	607585	11q22.3	Cancer	472	1	193	457
925	Lymphoma, somatic (3)	MAD1L1, TXBP181	602686	7p22	Cancer	8379	1	193	458
787	Hypothyroidism, congenital, due to DUOX2 deficiency, 607200 (3)	DUOX2, THOX2	606759	15q15.3	Endocrine	50506	1	194	290
787	Hypothyroidism, congenital, due to thyroid dysgenesis or hypoplasia, 218700 (3)	PAX8	167415	2q12-q14	Endocrine	7849	1	194	352
787	Hypothyroidism, autoimmune, 140300 (3)	CTLA4	123890	2q33	Endocrine	1493	1	194	353
787	Hypothyroidism, congenital, 274400 (3)	SLC5A5, NIS	601843	19p13.2-p12	Endocrine	6528	1	194	354
787	Hypothyroidism, hereditary congenital (3)	TG, AITD3	188450	8q24.2-q24.3	Endocrine	7038	1	194	355
787	Hypothyroidism, congenital, due to TSH resistance, 275200 (3)	TSHR	603372	14q31	Endocrine	7253	1	194	356
787	Hypothyroidism, subclinical (3)	TSHR	603372	14q31	Endocrine	7253	1	194	356
787	Hypothyroidism, nongoitrous (3)	TSHB	188540	1p13	Endocrine	7252	1	194	357
109	Androgen insensitivity, 300068 (3)	AR, DHTR, TFM, SBMA, KD, SMAX1	313700	Xq11-q12	Endocrine	367	1	195	293
1205	Perineal hypospadias (3)	AR, DHTR, TFM, SBMA, KD, SMAX1	313700	Xq11-q12	Endocrine	367	1	196	293
1272	Prostate cancer, 176807 (3)	BRCA2, FANCD1	600185	13q12.3	Cancer	675	1	197	19
1272	Prostate cancer, 176807 (3)	PTEN, MMAC1	601728	10q23.31	Cancer	5728	1	197	77
1272	Prostate cancer, familial, 176807 (3)	CHEK2, RAD53, CHK2, CDS1, LFS2	604373	22q12.1	Cancer	11200	1	197	196
1272	Prostate cancer (3)	AR, DHTR, TFM, SBMA, KD, SMAX1	313700	Xq11-q12	Cancer	367	1	197	293
1272	Prostate cancer, susceptibility to, 176807 (3)	AR, DHTR, TFM, SBMA, KD, SMAX1	313700	Xq11-q12	Cancer	367	1	197	293
1272	Prostate cancer, susceptibility to, 176807 (3)	MXI1	600020	10q25	Cancer	4601	1	197	404
1272	Prostate cancer 1, 176807, 601518 (3)	RNASEL, RNS4, PRCA1, HPC1	180435	1q25	Cancer	6041	1	197	430
1272	Prostate cancer, somatic, 176807 (3)	MAD1L1, TXBP181	602686	7p22	Cancer	8379	1	197	458
1272	Prostate cancer, susceptibility to, 176807 (3)	ELAC2, HPC2	605367	17p11	Cancer	60528	1	197	574
1272	Prostate cancer, susceptibility to, 176807 (3)	ATBF1	104155	16q22.3-q23.1	Cancer	463	1	197	652
1272	Prostate cancer, somatic, 176807 (3)	KLF6, COPEB, BCD1, ZF9	602053	10p15	Cancer	1316	1	197	779
1272	Prostate cancer, hereditary, 176807 (3)	MSR1	153622	8p22	Cancer	4481	1	197	809
1272	Prostate cancer, progression and metastasis of, 176807 (3)	EPHB2, EPHT3, DRT, ERK	600997	1p36.1-p35	Cancer	2048	1	197	814
1426	Spinal muscular atrophy, distal, type V, 600794 (3)	BSCL2, SPG17	606158	11q13	Muscular	26580	1	198	48
1426	Spinal muscular atrophy, distal, type V, 600794 (3)	GARS, SMAD1, CMT2D	600287	7p15	Muscular	2617	1	198	127
1426	Spinal and bulbar muscular atrophy of Kennedy, 313200 (3)	AR, DHTR, TFM, SBMA, KD, SMAX1	313700	Xq11-q12	Muscular	367	1	198	293
1426	Spinal muscular atrophy-1, 253300 (3)	SMN1, SMA1, SMA2, SMA3, SMA4	600354	5q12.2-q13.3	Muscular	6606	1	198	438
1426	Spinal muscular atrophy-2, 253550 (3)	SMN1, SMA1, SMA2, SMA3, SMA4	600354	5q12.2-q13.3	Muscular	6606	1	198	438
1426	Spinal muscular atrophy-3, 253400 (3)	SMN1, SMA1, SMA2, SMA3, SMA4	600354	5q12.2-q13.3	Muscular	6606	1	198	438
1426	Spinal muscular atrophy-4, 271150 (3)	SMN1, SMA1, SMA2, SMA3, SMA4	600354	5q12.2-q13.3	Muscular	6606	1	198	438
1426	Spinal muscular atrophy, juvenile (3)	HEXB	606873	5q13	Muscular	3074	1	198	544
1426	Spinal muscular atrophy with respiratory distress, 604320 (3)	IGHMBP2, SMUBP2, CATF1, SMARD1	600502	11q13.2-q13.4	Muscular	3508	1	198	700
1426	Spinal muscrular atrophy, late-onset, Finkel type, 182980 (3)	VAPB, VAPC, ALS8	605704	20q13.3	Muscular	9217	1	198	843
749	Hyperprolinemia, type II, 239510 (3)	ALDH4A1, ALDH4, P5CDH	606811	1p36	Metabolic	8659	1	199	294
749	Hyperprolinemia, type I, 239500 (3)	PRODH, PRODH2, SCZD4	606810	22q11.2	Metabolic	5625	1	199	566
1161	Osteopetrosis, autosomal dominant, type I, 607634 (3)	LRP5, BMND1, LRP7, LR3, OPPG, VBCH2	603506	11q13.4	Bone	4041	1	200	195
1161	Osteopetrosis, autosomal recessive, 259700 (3)	OSTM1, GL	607649	6q21	Bone	28962	1	200	296
1161	Osteopetrosis, recessive, 259700 (3)	TCIRG1, TIRC7, OC116, OPTB1	604592	11q13.4-q13.5	Bone	10312	1	200	440
1161	Osteopetrosis, autosomal dominant, type II, 166600 (3)	CLCN7, CLC7, OPTA2	602727	16p13	Bone	1186	1	200	732
1161	Osteopetrosis, recessive, 259700 (3)	CLCN7, CLC7, OPTA2	602727	16p13	Bone	1186	1	200	732
508	Esophageal cancer, 133239 (3)	TGFBR2, HNPCC6	190182	3p22	Cancer	7048	1	201	213
508	Esophageal squamous cell carcinoma, 133239 (3)	WWOX, FOR	605131	16q23.3-q24.1	Cancer	51741	1	201	298
508	Esophageal carcinoma, somatic, 133239 (3)	RNF6	604242	13q12.11	Cancer	6049	1	201	429
508	Esophageal squamous cell carcinoma, 133239 (3)	LZTS1, F37, FEZ1	606551	8p22	Cancer	11178	1	201	599
1578	Warburg micro syndrome 1, 600118 (3)	RAB3GAP, WARBM1, P130	602536	2q21.3	multiple	22930	1	202	302
1578	Walker-Warburg syndrome, 236670 (3)	POMT1	607423	9q34.1	multiple	10585	1	202	303
1578	Walker-Warburg syndrome, 236670 (3)	FCMD	607440	9q31	multiple	2218	1	202	304
1576	WAGR syndrome, 194072 (3)	WT1	607102	11p13	multiple	7490	1	203	305
1575	Wagner syndrome, 143200 (3)	COL2A1	120140	12q13.11-q13.2	Ophthamological	1280	1	204	306
1574	Waardenburg syndrome/albinism, digenic, 103470 (3)	TYR	606933	11q14-q21	multiple	7299	1	205	307
1574	Waardenburg syndrome, type I, 193500 (3)	PAX3, WS1, HUP2, CDHS	606597	2q35	multiple	5077	1	205	308
1574	Waardenburg syndrome, type III, 148820 (3)	PAX3, WS1, HUP2, CDHS	606597	2q35	multiple	5077	1	205	308
1574	Waardenburg syndrome, typ IID, 608890 (3)	SNAI2, SLUG, WS2D	602150	8q11	multiple	6591	1	205	309
1574	Waardenburg syndrome/ocular albinism, digenic, 103470 (3)	MITF, WS2A	156845	3p14.1-p12.3	multiple	4286	1	205	310
1574	Waardenburg syndrome, type IIA, 193510 (3)	MITF, WS2A	156845	3p14.1-p12.3	multiple	4286	1	205	310
1571	Vohwinkel syndrome, 124500 (3)	GJB2, CX26, DFNB1, PPK, DFNA3, KID, HID	121011	13q11-q12	multiple	2706	1	206	312
1571	Vohwinkel syndrome with ichthyosis, 604117 (3)	LOR	152445	1q21	multiple	4014	1	206	313
1378	Sepsis, susceptibility to (3)	CASP12, CASP12P1	608633	11q22.3	Immunological	120329	1	207	314
1378	Septic shock, susceptibility to (3)	TNF, TNFA	191160	6p21.3	Immunological	7124	1	207	315
1550	Urolithiasis, hypophosphatemic (3)	SLC17A2, NPT2	182309	5q35	Metabolic	6569	1	208	200
1550	Urolithiasis, 2,8-dihydroxyadenine (3)	APRT	102600	16q24.3	Metabolic	353	1	208	396
1373	Self-healing collodion baby, 242300 (3)	TGM1, ICR2, LI1	190195	14q11.2	Dermatological	7051	1	209	317
1599	Witkop syndrome, 189500 (3)	MSX1, HOX7, HYD1, OFC5	142983	4p16.1	Developmental	4487	1	210	319
1598	Wiskott-Aldrich syndrome, 301000 (3)	WAS, IMD2, THC	300392	Xp11.23-p11.22	Immunological	7454	1	211	320
372	Cowden disease, 158350 (3)	PTEN, MMAC1	601728	10q23.31	Cancer	5728	1	212	77
372	Cowden-like syndrome, 158350 (3)	BMPR1A, ACVRLK3, ALK3	601299	10q22.3	Cancer	657	1	212	581
1555	VATER association with hydrocephalus, 276950 (3)	PTEN, MMAC1	601728	10q23.31	multiple	5728	1	213	77
895	Lhermitte-Duclos syndrome (3)	PTEN, MMAC1	601728	10q23.31	Cancer	5728	1	214	77
1138	Oligodendroglioma, 137800 (3)	PTEN, MMAC1	601728	10q23.31	Cancer	5728	1	215	77
986	Meningioma, 607174 (3)	PTEN, MMAC1	601728	10q23.31	Cancer	5728	1	216	77
986	Meningioma, NF2-related, somatic, 607174 (3)	NF2	607379	22q12.2	Cancer	4771	1	216	395
986	Meningioma, SIS-related (3)	PDGFB, SIS	190040	22q12.3-q13.1	Cancer	5155	1	216	604
986	Meningioma, 607174 (3)	MN1, MGCR	156100	22q12.3-qter	Cancer	4330	1	216	713
182	Bannayan-Riley-Ruvalcaba syndrome, 153480 (3)	PTEN, MMAC1	601728	10q23.31	Unclassified	5728	1	217	77
182	Bannayan-Zonana syndrome, 153480 (3)	PTEN, MMAC1	601728	10q23.31	Unclassified	5728	1	217	77
1478	T-cell acute lymphoblastic leukemia (3)	BAX	600040	19q13.3-q13.4	Cancer	581	1	218	323
1478	T-cell prolymphocytic leukemia, sporadic (3)	ATM, ATA, AT1	607585	11q22.3	Cancer	472	1	218	457
2188	Basal cell nevus syndrome, 109400 (3)	PTCH, NBCCS, BCNS, HPE7	601309	9q22.3	multiple	5727	1	219	235
1296	Pyropoikilocytosis (3)	SPTA1	182860	1q21	Hematological	6708	1	220	62
1111	Nijmegen breakage syndrome, 251260 (3)	NBS1, NBS	602667	8q21	multiple	4683	1	221	326
1113	Noncompaction of left ventricular myocardium, isolated, 300183 (3)	TAZ, EFE2, BTHS, CMD3A, LVNCX	300394	Xq28	Cardiovascular	6901	1	222	279
1115	Nonsmall cell lung cancer, response to tyrosine kinase inhibitor in, 211980 (3)	EGFR	131550	7p12.3-p12.1	Cancer	1956	1	223	242
1115	Nonsmall cell lung cancer, somatic (3)	BRAF	164757	7q34	Cancer	673	1	223	244
1115	Nonsmall cell lung cancer (3)	IRF1, MAR	147575	5q31.1	Cancer	3659	1	223	331
1114	Non-Hodgkin lymphoma, somatic, 605027 (3)	CASP10, MCH4, ALPS2	601762	2q33-q34	Cancer	843	1	224	332
1117	Norrie disease (3)	NDP, ND	310600	Xp11.4	Neurological	4693	1	225	333
1116	Noonan syndrome 1, 163950 (3)	PTPN11, PTP2C, SHP2, NS1	176876	12q24.1	Developmental	5781	1	226	334
1447	Stickler syndrome, type I, 108300 (3)	COL2A1	120140	12q13.11-q13.2	multiple	1280	1	227	306
1447	Stickler syndrome, type III, 184840 (3)	COL11A2, STL3, DFNA13	120290	6p21.3	multiple	1302	1	227	417
1447	Stickler syndrome, type II, 604841 (3)	COL11A1, STL2	120280	1p21	multiple	1301	1	227	797
26	Achondrogenesis-hypochondrogenesis, type II, 200610 (3)	COL2A1	120140	12q13.11-q13.2	Bone	1280	1	228	306
854	Kniest dysplasia, 156550 (3)	COL2A1	120140	12q13.11-q13.2	Skeletal	1280	1	229	306
1408	SMED Strudwick type, 184250 (3)	COL2A1	120140	12q13.11-q13.2	Skeletal	1280	1	230	306
2112	Aneurysm, familial arterial (3)	COL3A1	120180	2q31	Unclassified	1281	1	231	71
186	Bart-Pumphrey syndrome, 149200 (3)	GJB2, CX26, DFNB1, PPK, DFNA3, KID, HID	121011	13q11-q12	multiple	2706	1	232	312
843	Keratitis-ichthyosis-deafness syndrome, 148210 (3)	GJB2, CX26, DFNB1, PPK, DFNA3, KID, HID	121011	13q11-q12	multiple	2706	1	233	312
792	Hystrix-like ichthyosis with deafness, 602540 (3)	GJB2, CX26, DFNB1, PPK, DFNA3, KID, HID	121011	13q11-q12	multiple	2706	1	234	312
845	Keratoderma, palmoplantar, with deafness, 148350 (3)	GJB2, CX26, DFNB1, PPK, DFNA3, KID, HID	121011	13q11-q12	Dermatological	2706	1	235	312
507	Erythrokeratoderma, progressive symmetric, 602036 (3)	LOR	152445	1q21	Dermatological	4014	1	236	313
507	Erythrokeratodermia variabilis, 133200 (3)	GJB3, CX31, DFNA2	603324	1p35.1	Dermatological	2707	1	236	338
507	Erythrokeratodermia variabilis with erythema gyratum repens, 133200 (3)	GJB4, CX30.3	605425	1p35.1	Dermatological	127534	1	236	598
1026	Morning glory disc anomaly (3)	PAX6, AN2, MGDA	607108	11p13	Skeletal	5080	1	237	120
1022	Mohr-Tranebjaerg syndrome, 304700 (3)	TIMM8A, DFN1, DDP, MTS, DDP1	300356	Xq22	Neurological	1678	1	238	343
731	Hyperinsulinism, familial, 602485 (3)	GCK	138079	7p15-p13	Metabolic	2645	1	239	341
418	Dentinogenesis imperfecta, Shields type II, 125490 (3)	DSPP, DPP, DGI1, DFNA39, DTDP2	125485	4q21.3	Bone	1834	1	240	348
418	Dentinogenesis imperfecta, Shields type III, 125500 (3)	DSPP, DPP, DGI1, DFNA39, DTDP2	125485	4q21.3	Bone	1834	1	240	348
410	Dejerine-Sottas disease, 145900 (3)	PMP22, CMT1A, CMT1E, DSS	601097	17p11.2	multiple	5376	1	241	128
410	Dejerine-Sottas syndrome, 145900 (3)	MPZ, CMT1B, CMTDI3, CHM, DSS	159440	1q22	multiple	4359	1	241	133
410	Dejerine-Sottas neuropathy, 145900 (3)	EGR2, KROX20	129010	10q21.1-q22.1	multiple	1959	1	241	140
410	Dejerine-Sottas neuropathy, autosomal recessive, 145900 (3)	PRX, CMT4F	605725	19q13.1-q13.2	multiple	57716	1	241	349
374	CPT deficiency, hepatic, type IA, 255120 (3)	CPT1A	600528	11q13	Metabolic	1374	1	242	351
374	CPT deficiency, hepatic, type II, 600649 (3)	CPT2	600650	1p32	Metabolic	1376	1	242	782
374	CPT II deficiency, lethal neonatal, 608836 (3)	CPT2	600650	1p32	Metabolic	1376	1	242	782
417	Dentin dysplasia, type II, 125420 (3)	DSPP, DPP, DGI1, DFNA39, DTDP2	125485	4q21.3	Bone	1834	1	243	348
1456	Subcortical laminar heterotopia (3)	PAFAH1B1, LIS1	601545	17p13.3	Neurological	5048	1	244	38
1456	Subcortical laminal heteropia, X-linked, 300067 (3)	DCX, DBCN, LISX	300121	Xq22.3-q23	Neurological	1641	1	244	39
898	Li-Fraumeni syndrome, 151623 (3)	TP53, P53, LFS1	191170	17p13.1	Cancer	7157	1	245	20
898	Li-Fraumeni syndrome, 609265 (3)	CHEK2, RAD53, CHK2, CDS1, LFS2	604373	22q12.1	Cancer	11200	1	245	196
896	Liddle syndrome, 177200 (3)	SCNN1G, PHA1	600761	16p13-p12	Renal	6340	1	246	358
896	Liddle syndrome, 177200 (3)	SCNN1B	600760	16p13-p12	Renal	6338	1	246	359
897	Li Fraumeni syndrome, 151623 (3)	CDKN2A, MTS1, P16, MLM, CMM2	600160	9p21	Cancer	1029	1	247	26
524	Fanconi-Bickel syndrome, 227810 (3)	SLC2A2, GLUT2	138160	3q26.1-q26.3	Metabolic	6514	1	248	361
520	Factor XIIIB deficiency (3)	F13B	134580	1q31-q32.1	Hematological	2165	1	249	362
520	Factor XIIIA deficiency (3)	F13A1, F13A	134570	6p25-p24	Hematological	2162	1	249	363
520	Factor VII deficiency (3)	F7	227500	13q34	Hematological	2155	1	249	364
520	Factor XI deficiency, autosomal dominant (3)	F11	264900	4q35	Hematological	2160	1	249	365
520	Factor XI deficiency, autosomal recessive (3)	F11	264900	4q35	Hematological	2160	1	249	365
520	Factor XII deficiency (3)	F12, HAF	234000	5q33-qter	Hematological	2161	1	249	366
520	Factor X deficiency (3)	F10	227600	13q34	Hematological	2159	1	249	367
520	Factor V and factor VIII, combined deficiency of, 227300 (3)	MCFD2	607788	2p21-p16.3	Hematological	90411	1	249	368
520	Factor H and factor H-like 1 (3)	HF1, CFH, HUS	134370	1q32	Hematological	3075	1	249	369
253	Caffey disease, 114000 (3)	COL1A1	120150	17q21.31-q22	Connective tissue disorder	1277	1	250	68
523	Fanconi anemia, complementation group D1, 605724 (3)	BRCA2, FANCD1	600185	13q12.3	multiple	675	1	251	19
523	Fanconi anemia, complementation group A, 227650 (3)	FANCA, FACA, FA1, FA, FAA	607139	16q24.3	multiple	2175	1	251	370
523	Fanconi anemia, complementation group F (3)	FANCF	603467	11p15	multiple	2188	1	251	371
523	Fanconi anemia, complementation group D2 (3)	FANCD2, FANCD, FACD, FAD	227646	3p25.3	multiple	2177	1	251	372
523	Fanconi anemia, complementation group C (3)	FANCC, FACC	227645	9q22.3	multiple	2176	1	251	373
523	Fanconi anemia, complementation group G (3)	XRCC9, FANCG	602956	9p13	multiple	2189	1	251	374
523	Fanconi anemia, complementation group J, 609054 (3)	BRIP1, BACH1, FANCJ	605882	17q22	multiple	83990	1	251	375
523	Fanconi anemia, complementation group E (3)	FANCE, FACE	600901	6p22-p21	multiple	2178	1	251	376
523	Fanconi anemia, complementation group B, 300514 (3)	FAAP95, FAAP90, FLJ34064, FANCB	300515	Xp22.31	multiple	2187	1	251	377
523	Fanconi anemia, complementation group L (3)	PHF9, FANCL	608111	2p16.1	multiple	55120	1	251	378
523	Fanconi anemia, complementation group M (3)	FANCM, KIAA1596	609644	14q21.3	multiple	57697	1	251	379
528	Favism (3)	G6PD, G6PD1	305900	Xq28	Metabolic	2539	1	252	380
1471	Systemic lupus erythematosus, susceptibility to, 2, 605218, 152700 (3)	PDCD1, SLEB2	600244	2q37.3	Immunological	5133	1	253	382
1471	Systemic lupus erythematosus, susceptibility, 152700 (3)	TNFSF6, APT1LG1, FASL	134638	1q23	Immunological	356	1	253	385
1471	Systemic lupus erythematosus, susceptibility to, 152700 (3)	PTPN8, PEP, PTPN22, LYP	600716	1p13	Immunological	26191	1	253	671
1471	Systemic lupus erythematosus, susceptibility to, 152700 (3)	DNASE1, DNL1	125505	16p13.3	Immunological	1773	1	253	755
136	Apolipoprotein H deficiency (3)	APOH	138700	17q23-qter	Metabolic	350	1	254	383
136	Apolipoprotein C3 deficiency (3)	APOC3	107720	11q23	Metabolic	345	1	254	564
136	ApoA-I and apoC-III deficiency, combined (3)	APOA1	107680	11q23	Metabolic	335	1	254	594
136	Apolipoprotein A-II deficiency (3)	APOA2	107670	1q21-q23	Metabolic	336	1	254	631
103	Amyloidosis, senile systemic (3)	TTR, PALB	176300	18q11.2-q12.1	Neurological	7276	1	255	106
103	Amyloidosis, cerebroarterial, Dutch type (3)	APP, AAA, CVAP, AD1	104760	21q21	Neurological	351	1	255	384
103	Amyloidosis, hereditary renal, 105200 (3)	FGA	134820	4q28	Neurological	2243	1	255	399
103	Amyloidosis, Finnish type, 105120 (3)	GSN	137350	9q34	Neurological	2934	1	255	592
103	Amyloidosis, renal, 105200 (3)	LYZ	153450	Chr.12	Neurological	4069	1	255	593
103	Amyloidosis, 3 or more types (3)	APOA1	107680	11q23	Neurological	335	1	255	594
117	Angiotensin I-converting enzyme, benign serum increase (3)	ACE, DCP1, ACE1	106180	17q23	Endocrine	1636	1	256	387
9308	Renal tubular dysgenesis, 267430 (3)	ACE, DCP1, ACE1	106180	17q23	Renal	1636	1	257	387
9308	Renal tubular dysgenesis, 267430 (3)	REN	179820	1q32	Renal	5972	1	257	622
9308	Renal tubular dysgenesis, 267430 (3)	AGT, SERPINA8	106150	1q42-q43	Renal	183	1	257	753
9308	Renal tubular dysgenesis, 267430 (3)	AGTR1, AGTR1A, AT2R1	106165	3q21-q25	Renal	185	1	257	762
1352	SARS, progression of (3)	ACE, DCP1, ACE1	106180	17q23	Immunological	1636	1	258	387
138	Aquaporin-1 deficiency (3)	AQP1, CHIP28, CO	107776	7p14	Unclassified	358	1	259	392
1401	Skin fragility-woolly hair syndrome, 607655 (3)	DSP, KPPS2, PPKS2	125647	6p24	Dermatological	1832	1	260	394
1097	Neurofibromatosis, type 1 (3)	NF1, VRNF, WSS, NFNS	162200	17q11.2	Cancer	4436	1	261	13
1097	Neurofibromatosis, type I, with leukemia, 162200 (3)	MSH2, COCA1, FCC1, HNPCC1	609309	2p22-p21	Cancer	4436	1	261	13
1097	Neurofibromatosis, type 2, 101000 (3)	NF2	607379	22q12.2	Cancer	4771	1	261	395
1360	Schwannomatosis, 162091 (3)	NF2	607379	22q12.2	Cancer	4771	1	262	395
13	Aarskog-Scott syndrome (3)	FGD1, FGDY, AAS	305400	Xp11.21	multiple	2245	1	263	397
61	Afibrinogenemia, congenital, 202400 (3)	FGB	134830	4q28	Hematological	2244	1	264	398
61	Afibrinogenemia, 202400 (3)	FGA	134820	4q28	Hematological	2243	1	264	399
174	Autoimmune lymphoproliferative syndrome, type II, 603909 (3)	CASP10, MCH4, ALPS2	601762	2q33-q34	Immunological	843	1	265	332
174	Autoimmune lymphoproliferative syndrome, 601859 (3)	TNFRSF6, APT1, FAS, CD95, ALPS1A	134637	10q24.1	Immunological	355	1	265	400
174	Autoimmune lymphoproliferative syndrome, type IA, 601859 (3)	TNFRSF6, APT1, FAS, CD95, ALPS1A	134637	10q24.1	Immunological	355	1	265	400
174	Autoimmune polyglandular disease, type I, 240300 (3)	AIRE, APECED	607358	21q22.3	Immunological	326	1	265	687
174	Autoimmune lymphoproliferative syndrome, type IIB, 607271 (3)	CASP8, MCH5	601763	2q33-q34	Immunological	841	1	265	783
1198	PCWH, 609136 (3)	SOX10, WS4	602229	22q13	Neurological	6663	1	266	202
1059	Myopathy, cardioskeletal, desmin-related, with cataract, 608810 (3)	CRYAB, CRYA2, CTPP2	123590	11q22.3-q23.1	Muscular	1410	1	267	114
1059	Myopathy, Laing distal, 160500 (3)	MYH7, CMH1, MPD1	160760	14q12	Muscular	4625	1	267	261
1059	Myopathy, myosin storage, 608358 (3)	MYH7, CMH1, MPD1	160760	14q12	Muscular	4625	1	267	261
1059	Myopathy, distal, with decreased caveolin 3 (3)	CAV3, LGMD1C	601253	3p25	Muscular	859	1	267	266
1059	Myopathy, desmin-related, cardioskeletal, 601419 (3)	DES, CMD1I	125660	2q35	Muscular	1674	1	267	274
1059	Myopathy, congenital (3)	ITGA7	600536	12q13	Muscular	3679	1	267	432
1059	Myopathy, centronuclear, 160150 (3)	MYF6	159991	12q21	Muscular	4618	1	267	559
1059	Myopathy, distal, with anterior tibial onset, 606768 (3)	DYSF, LGMD2B	603009	2p13.3-p13.1	Muscular	8291	1	267	657
1059	Myopathy due to CPT II deficiency, 255110 (3)	CPT2	600650	1p32	Muscular	1376	1	267	782
1059	Myopathy, actin, congenital, with cores (3)	ACTA1, ASMA, NEM3, NEM1	102610	1q42.1	Muscular	58	1	267	825
1059	Myopathy, actin, congenital, with excess of thin myofilaments, 161800 (3)	ACTA1, ASMA, NEM3, NEM1	102610	1q42.1	Muscular	58	1	267	825
1059	Myopathy, nemaline, 3, 161800 (3)	ACTA1, ASMA, NEM3, NEM1	102610	1q42.1	Muscular	58	1	267	825
1059	Myopathy due to phosphoglycerate mutase deficiency (3)	PGAM2, PGAMM	261670	7p13-p12.3	Muscular	5224	1	267	826
1298	Rabson-Mendenhall syndrome, 262190 (3)	INSR	147670	19p13.2	multiple	3643	1	268	403
1098	Neurofibrosarcoma (3)	MXI1	600020	10q25	Cancer	4601	1	269	404
2054	Adrenal cortical carcinoma, 202300 (3)	TP53, P53, LFS1	191170	17p13.1	Cancer	7157	1	270	20
1074	Nasopharyngeal carcinoma, 161550 (3)	TP53, P53, LFS1	191170	17p13.1	Cancer	7157	1	271	20
5037	Multiple malignancy syndrome (3)	TP53, P53, LFS1	191170	17p13.1	Cancer	7157	1	272	20
1297	Pyruvate dehydrogenase deficiency (3)	PDHA1, PHE1A	312170	Xp22.2-p22.1	Metabolic	5160	1	273	90
1297	Pyruvate carboxylase deficiency, 266150 (3)	PC	608786	11q13.4-q13.5	Metabolic	5091	1	273	405
1297	Pyruvate dehydrogenase E1-beta deficiency (3)	PDHB	179060	3p13-q23	Metabolic	5162	1	273	406
369	Costello syndrome, 218040 (3)	HRAS	190020	11p15.5	multiple	3265	1	274	408
1562	Viral infections, recurrent (3)	FCGR3A, CD16, IGFR3	146740	1q23	Immunological	2214	1	275	410
1562	Viral infection, susceptibility to (3)	OAS1, OIAS	164350	12q24.2	Immunological	4938	1	275	411
1566	Vitelliform macular dystrophy, adult-onset, 608161 (3)	VMD2	607854	11q13	Ophthamological	7439	1	276	412
1368	Sebastian syndrome, 605249 (3)	MYH9, MHA, FTNS, DFNA17	160775	22q11.2	Hematological	4627	1	277	414
1366	Sea-blue histiocyte disease, 269600 (3)	APOE, AD2	107741	19q13.2	Hematological	348	1	278	415
1367	Seasonal affective disorder, susceptibility to, 608516 (3)	HTR2A	182135	13q14-q21	Psychiatric	3356	1	279	416
1586	Weissenbacher-Zweymuller syndrome, 277610 (3)	COL11A2, STL3, DFNA13	120290	6p21.3	Connective tissue disorder	1302	1	280	417
1585	Weill-Marchesani syndrome, dominant, 608328 (3)	FBN1, MFS1, WMS	134797	15q21.1	Connective tissue disorder	2200	1	281	178
1585	Weill-Marchesani syndrome, recessive, 277600 (3)	ADAMTS10, WMS	608990	19p13.3-p13.2	Connective tissue disorder	81794	1	281	418
1583	Wegener-like granulomatosis (3)	TAP2, ABCB3, PSF2, RING11	170261	6p21.3	Immunological	6891	1	282	419
1581	Watson syndrome, 193520 (3)	NF1, VRNF, WSS, NFNS	162200	17q11.2	Cancer	4763	1	283	420
1103	Nevo syndrome, 601451 (3)	PLOD, PLOD1	153454	1p36.3-p36.2	Connective tissue disorder	5351	1	284	72
1106	Nicotine addiction, protection from (3)	CYP2A6, CYP2A3, CYP2A, P450C2A	122720	19q13.2	Psychiatric	1548	1	285	425
1106	Nicotine addiction, susceptibility to, 188890 (3)	CHRNA4, ENFL1	118504	20q13.2-q13.3	Psychiatric	1137	1	285	426
1106	Nicotine dependence, susceptibility to, 188890 (3)	GPR51, GABBR2	607340	9q22.1	Psychiatric	9568	1	285	427
1104	Nevus, epidermal, epidermolytic hyperkeratotic type, 600648 (3)	KRT10	148080	17q21-q22	Dermatological	3858	1	286	428
644	HDL deficiency, familial, 604091 (3)	ABCA1, ABC1, HDLDT1, TGD	600046	9q22-q31	Metabolic	19	1	287	435
644	HDL response to hormone replacement, augmented (3)	ESR1, ESR	133430	6q25.1	Metabolic	2099	1	287	600
291	Cerebral amyloid angiopathy, 105150 (3)	ABCA1, ABC1, HDLDT1, TGD	600046	9q22-q31	Neurological	19	1	288	435
291	Cerebral amyloid angiopathy, 105150 (3)	CST3	604312	20p11.2	Neurological	1471	1	288	623
1473	Tangier disease, 205400 (3)	ABCA1, ABC1, HDLDT1, TGD	600046	9q22-q31	Metabolic	19	1	289	435
1035	Muir-Torre syndrome, 158320 (3)	MSH2, COCA1, FCC1, HNPCC1	609309	2p22-p21	Cancer	4436	1	290	13
1035	Muir-Torre syndrome, 158320 (3)	MLH1, COCA2, HNPCC2	120436	3p21.3	Cancer	4292	1	290	104
1418	Spastic ataxia, Charlevoix-Saguenay type, 270550 (3)	SACS, ARSACS	604490	13q12	Neurological	26278	1	291	441
1418	Spastic paralysis, infantile onset ascending, 607225 (3)	ALS2, ALSJ, PLSJ, IAHSP	606352	2q33	Neurological	57679	1	291	735
1418	Spastic paraplegia-2, 312920 (3)	PLP1, PMD	300401	Xq22	Neurological	5354	1	291	802
1418	Spastic paraplegia-3A, 182600 (3)	SPG3A	606439	14q11-q21	Neurological	51062	1	291	816
1418	Spastic paraplegia 10, 604187 (3)	KIF5A, NKHC, SPG10	602821	12q13	Neurological	3798	1	291	871
1418	Spastic paraplegia-4, 182601 (3)	SPG4, SPAST	604277	2p22-p21	Neurological	6683	1	291	881
1418	Spastic paraplegia-7, 607259 (3)	PGN, SPG7, CMAR, CAR	602783	16q24.3	Neurological	6687	1	291	882
1418	Spastic paraplegia-13, 605280 (3)	HSPD1, SPG13, HSP60	118190	2q33.1	Neurological	3329	1	291	891
1418	Spastic paraplegia-6, 600363 (3)	NIPA1, SPG6	608145	15q11.1	Neurological	123606	1	291	901
664	Hemorrhagic diathesis due to \`antithrombin\' Pittsburgh (3)	PI, AAT	107400	14q32.1	Hematological	5265	1	292	76
664	Hemorrhagic diathesis due to factor V deficiency (3)	F5	227400	1q23	Hematological	2153	1	292	442
661	Hemolytic-uremic syndrome, 235400 (3)	HF1, CFH, HUS	134370	1q32	Hematological	3075	1	293	369
660	Hemolytic anemia due to band 3 defect defect (3)	SLC4A1, AE1, EPB3	109270	17q21-q22	Hematological	6521	1	294	63
660	Hemolytic anemia due to G6PD deficiency (3)	G6PD, G6PD1	305900	Xq28	Hematological	2539	1	294	380
660	Hemolytic anemia due to hexokinase deficiency (3)	HK1	142600	10q22	Hematological	3098	1	294	443
660	Hemolytic anemia due to triosephosphate isomerase deficiency (3)	TPI1	190450	12p13	Hematological	7167	1	294	444
660	Hemolytic anemia due to PGK deficiency (3)	PGK1, PGKA	311800	Xq13	Hematological	5230	1	294	445
660	Hemolytic anemia due to gamma-glutamylcysteine synthetase deficiency, 230450 (3)	GCLC, GLCLC	606857	6p12	Hematological	2729	1	294	446
660	Hemolytic anemia due to glutathione synthetase deficiency, 231900 (3)	GSS, GSHS	601002	20q11.2	Hematological	2937	1	294	447
660	Hemolytic anemia due to glucosephosphate isomerase deficiency (3)	GPI	172400	19q13.1	Hematological	2821	1	294	448
660	Hemolytic anemia due to bisphosphoglycerate mutase deficiency (3)	BPGM	222800	7q31-q34	Hematological	669	1	294	449
660	Hemolytic anemia due to adenylate kinase deficiency (3)	AK1	103000	9q34.1	Hematological	203	1	294	450
1341	Rubenstein-Taybi syndrome, 180849 (3)	CREBBP, CBP, RSTS	600140	16p13.3	multiple	1387	1	295	451
1341	Rubinstein-Taybi syndrome, 180849 (3)	EP300	602700	22q13	multiple	2033	1	295	572
1190	Parietal foramina 2, 168500 (3)	ALX4, PFM2, FPP	605420	11p11.2	Skeletal	60529	1	296	460
1190	Parietal foramina 1, 168500 (3)	MSX2, CRS2, HOX8	123101	5q34-q35	Skeletal	4488	1	296	461
1190	Parietal foramina with cleidocranial dysplasia, 168550 (3)	MSX2, CRS2, HOX8	123101	5q34-q35	Skeletal	4488	1	296	461
797	IgE levels QTL, 147050 (3)	PHF11, NYREN34	607796	13q14.1	Immunological	51131	1	297	491
881	Leprechaunism, 246200 (3)	INSR	147670	19p13.2	Developmental	3643	1	298	403
880	Leopard syndrome, 151100 (3)	PTPN11, PTP2C, SHP2, NS1	176876	12q24.1	multiple	5781	1	299	334
1226	Piebaldism (3)	KIT, PBT	164920	4q12	Dermatological	3815	1	300	504
959	Mastocytosis with associated hematologic disorder (3)	KIT, PBT	164920	4q12	Immunological	3815	1	301	504
958	Mast cell leukemia (3)	KIT, PBT	164920	4q12	Cancer	3815	1	302	504
574	Gastrointestinal stromal tumor, somatic, 606764 (3)	KIT, PBT	164920	4q12	Cancer	3815	1	303	504
574	Gastrointestinal stromal tumor, somatic, 606764 (3)	PDGFRA	173490	4q12	Cancer	5156	1	303	602
580	Germ cell tumor (3)	BCL10	603517	1p22	Cancer	8915	1	304	176
580	Germ cell tumors, 273300 (3)	KIT, PBT	164920	4q12	Cancer	3815	1	304	504
240	C1q deficiency, type C (3)	C1QG	120575	1p36.3-p34.1	Immunological	714	1	305	522
240	C8 deficiency, type II (3)	C8B	120960	1p32	Immunological	732	1	305	523
240	C1q deficiency, type B (3)	C1QB	120570	1p36.3-p34.1	Immunological	713	1	305	524
240	C3b inactivator deficiency (3)	IF	217030	4q25	Immunological	3426	1	305	525
240	C1q deficiency, type A (3)	C1QA	120550	1p36.3-p34.1	Immunological	712	1	305	526
240	C9 deficiency (3)	C9	120940	5p13	Immunological	735	1	305	527
240	C9 deficiency with dermatomyositis (3)	C9	120940	5p13	Immunological	735	1	305	527
240	C1s deficiency, isolated (3)	C1S	120580	12p13	Immunological	716	1	305	528
240	C2 deficiency (3)	C2	217000	6p21.3	Immunological	717	1	305	529
240	C4 deficiency (3)	C4B, C4F	120820	6p21.3	Immunological	721	1	305	530
240	C4 deficiency (3)	C4A, C4S	120810	6p21.3	Immunological	720	1	305	531
240	C7 deficiency (3)	C7	217070	5p13	Immunological	730	1	305	532
240	C3 deficiency (3)	C3	120700	19p13.3-p13.2	Immunological	718	1	305	533
240	C6 deficiency (3)	C6	217050	5p13	Immunological	729	1	305	534
71	Alagille syndrome, 118450 (3)	JAG1, AGS, AHD	601920	20p12	multiple	182	1	306	473
1204	Pendred syndrome, 274600 (3)	SLC26A4, PDS, DFNB4	605646	7q31	Ear,Nose,Throat	5172	1	307	471
205	Birt-Hogg-Dube syndrome, 135150 (3)	FLCN, BHD	607273	17p11.2	Dermatological	201163	1	308	538
1239	Pneumothorax, primary spontaneous, 173600 (3)	FLCN, BHD	607273	17p11.2	Respiratory	201163	1	309	538
441	Dopamine-beta-hydroxylase activity levels, plasma (3)	DBH	609312	9q34	Metabolic	1621	1	310	539
441	Dopamine beta-hydroxylase deficiency, 223360 (3)	DBH	609312	9q34	Metabolic	1621	1	310	539
336	Cleft lip/palate ectodermal dysplasia syndrome, 225000 (3)	HVEC, PVRL1, PVRR1, PRR1	600644	11q23-q24	Developmental	5818	1	311	201
336	Cleft lip/palate, nonsyndromic, 608874 (3)	MSX1, HOX7, HYD1, OFC5	142983	4p16.1	Developmental	4487	1	311	319
336	Cleft palate with ankyloglossia, 303400 (3)	TBX22, CPX	300307	Xq12-q21	Developmental	50945	1	311	540
1345	Salivary adenoma (3)	HMGA2, HMGIC, BABL, LIPO	600698	12q14.3	Cancer	8091	1	312	543
1552	Uterine leiomyoma (3)	HMGA2, HMGIC, BABL, LIPO	600698	12q14.3	Cancer	8091	1	313	543
937	Macular degeneration, age-related, 1, 603075 (3)	HF1, CFH, HUS	134370	1q32	Ophthamological	3075	1	314	369
937	Macular degeneration, X-linked atrophic (3)	RPGR, RP3, CRD, RP15, COD1	312610	Xp21.1	Ophthamological	6103	1	314	678
937	Macular degeneration, juvenile, 248200 (3)	CNGB3, ACHM3	605080	8q21-q22	Ophthamological	54714	1	314	695
937	Macular degeneration, age-related, 3, 608895 (3)	FBLN5, ARMD3	604580	14q32.1	Ophthamological	10516	1	314	812
937	Macular degeneration, age-related, 1, 603075 (3)	HMCN1, FBLN6, FIBL6	608548	1q24-q25	Ophthamological	83872	1	314	899
1084	Nephropathy, chronic hypocomplementemic (3)	HF1, CFH, HUS	134370	1q32	Renal	3075	1	315	369
1347	Sandhoff disease, infantile, juvenile, and adult forms, 268800 (3)	HEXB	606873	5q13	Metabolic	3074	1	316	544
17	Abetalipoproteinemia, 200100 (3)	MTP	157147	4q22-q24	Metabolic	4547	1	317	546
17	Abetalipoproteinemia (3)	APOB, FLDB	107730	2p24	Metabolic	338	1	317	632
164	Atopy, susceptibility to, 147050 (3)	PLA2G7, PAFAH	601690	6p21.2-p12	Immunological	7941	1	318	547
164	Atopy, 147050 (3)	SPINK5, LEKTI	605010	5q32	Immunological	11005	1	318	727
164	Atopy, susceptibility to, 147050 (3)	SELP, GRMP	173610	1q23-q25	Immunological	6403	1	318	728
164	Atopy, resistance to, 147050 (3)	HAVCR1, HAVCR	606518	5q33.2	Immunological	26762	1	318	729
164	Atopy, susceptibility to (3)	IL4R, IL4RA	147781	16p12.1-p11.2	Immunological	3566	1	318	730
1141	Omenn syndrome, 603554 (3)	DCLRE1C, ARTEMIS, SCIDA	605988	10p	Immunological	64421	1	319	173
1141	Omenn syndrome, 603554 (3)	RAG2	179616	11p13	Immunological	5897	1	319	174
1141	Omenn syndrome, 603554 (3)	RAG1	179615	11p13	Immunological	5896	1	319	175
940	Malaria, cerebral, susceptibility to (3)	TNF, TNFA	191160	6p21.3	Immunological	7124	1	320	315
940	Malaria, cerebral, susceptibility to (3)	ICAM1	147840	19p13.3-p13.2	Immunological	3383	1	320	549
940	Malaria, resistance to, 248310 (3)	GYPC, GE, GPC	110750	2q14-q21	Immunological	2995	1	320	714
940	Malaria, resistance to, 248310 (3)	NOS2A, NOS2	163730	17cen-q11.2	Immunological	4843	1	320	858
940	Malaria, cerebral, reduced risk of, 248310 (3)	CD36	173510	7q11.2	Immunological	948	1	320	859
940	Malaria, cerebral, susceptibility to, 248310 (3)	CD36	173510	7q11.2	Immunological	948	1	320	859
1095	Neurofibromatosis, familial spinal, 162210 (3)	NF1, VRNF, WSS, NFNS	162200	17q11.2	Cancer	4763	1	321	420
1096	Neurofibromatosis-Noonan syndrome, 601321 (3)	NF1, VRNF, WSS, NFNS	162200	17q11.2	Cancer	4763	1	322	420
420	Denys-Drash syndrome, 194080 (3)	WT1	607102	11p13	Renal	7490	1	323	305
993	Mesangial sclerosis, isolated diffuse, 256370 (3)	WT1	607102	11p13	Renal	7490	1	324	305
552	Frasier syndrome, 136680 (3)	WT1	607102	11p13	multiple	7490	1	325	305
1013	Migraine without aura, susceptibility to, 157300 (3)	TNF, TNFA	191160	6p21.3	Neurological	7124	1	326	315
1013	Migraine, familial hemiplegic, 2, 602481 (3)	ATP1A2, FHM2, MHP2	182340	1q21-q23	Neurological	477	1	326	591
1013	Migraine, susceptibility to, 157300 (3)	ESR1, ESR	133430	6q25.1	Neurological	2099	1	326	600
1013	Migraine, resistance to, 157300 (3)	EDNRA	131243	4q31.2	Neurological	1909	1	326	660
193	Becker muscular dystrophy, 300376 (3)	DMD, BMD	300377	Xp21.2	Muscular	1756	1	327	275
193	Becker muscular dystrophy modifier, 310200 (3)	MYF6	159991	12q21	Muscular	4618	1	327	559
772	Hypoglycemia of infancy, leucine-sensitive, 240800 (3)	ABCC8, SUR, PHHI, SUR1	600509	11p15.1	Metabolic	6833	1	328	563
772	Hypoglycemia of infancy, persistent hyperinsulinemic, 256450 (3)	ABCC8, SUR, PHHI, SUR1	600509	11p15.1	Metabolic	6833	1	328	563
737	Hyperlipoproteinemia, type III (3)	APOE, AD2	107741	19q13.2	Metabolic	348	1	329	415
737	Hyperlipoproteinemia, type Ib, 207750 (3)	APOC2	608083	19q13.2	Metabolic	344	1	329	565
803	Immunodysregulation, polyendocrinopathy, and enteropathy, X-linked, 304790 (3)	FOXP3, IPEX, AIID, XPID, PIDX	300292	Xp11.23-q13.3	multiple	50943	1	330	575
1132	Oculodentodigital dysplasia, 164200 (3)	GJA1, CX43, ODDD, SDTY3, ODOD	121014	6q21-q23.2	Skeletal	2697	1	331	576
1139	Oligodontia, 604625 (3)	PAX9	167416	14q12-q13	Skeletal	5083	1	332	577
72	Albinism, oculocutaneous, type IA, 203100 (3)	TYR	606933	11q14-q21	Dermatological	7299	1	333	307
72	Albinism, oculocutaneous, type IB, 606952 (3)	TYR	606933	11q14-q21	Dermatological	7299	1	333	307
72	Albinism, brown oculocutaneous, (3)	OCA2, P, PED, D15S12, BOCA	203200	15q11.2-q12	Dermatological	4948	1	333	580
72	Albinism, ocular, autosomal recessive (3)	OCA2, P, PED, D15S12, BOCA	203200	15q11.2-q12	Dermatological	4948	1	333	580
72	Albinism, oculocutaneous, type II (3)	OCA2, P, PED, D15S12, BOCA	203200	15q11.2-q12	Dermatological	4948	1	333	580
72	Albinism, rufous, 278400 (3)	TYRP1, CAS2, GP75	115501	9p23	Dermatological	7306	1	333	689
652	Hematopoiesis, cyclic, 162800 (3)	ELA2	130130	19p13.3	Hematological	1991	1	334	424
650	Hemangioblastoma, cerebellar, somatic (3)	VHL	608537	3p26-p25	Cancer	7428	1	335	311
656	Hemiplegic migraine, familial, 141500 (3)	CACNA1A, CACNL1A4, SCA6	601011	19p13	Neurological	773	1	336	583
456	Dyserythropoietic anemia with thrombocytopenia, 300367 (3)	GATA1, GF1, ERYF1, NFE1	305371	Xp11.23	Hematological	2623	1	337	496
936	Macrothrombocytopenia, 300367 (3)	GATA1, GF1, ERYF1, NFE1	305371	Xp11.23	Hematological	2623	1	338	496
166	Atrial fibrillation, familial, 607554 (3)	KCNE2, MIRP1, LQT6	603796	21q22.1	Cardiovascular	9992	1	339	217
166	Atrial fibrillation, familial, 607554 (3)	KCNQ1, KCNA9, LQT1, KVLQT1, ATFB1	607542	11p15.5	Cardiovascular	3784	1	339	218
166	Atrial septal defect 3 (3)	MYH6, ASD3, MYHCA	160710	14q12	Cardiovascular	4624	1	339	262
166	Atrial septal defect-2, 607941 (3)	GATA4	600576	8p23.1-p22	Cardiovascular	2626	1	339	590
166	Atrial septal defect with atrioventricular conduction defects, 108900 (3)	NKX2E, CSX	600584	5q34	Cardiovascular	1482	1	339	690
96	Alternating hemiplegia of childhood, 104290 (3)	ATP1A2, FHM2, MHP2	182340	1q21-q23	Neurological	477	1	340	591
1046	Myelofibrosis, idiopathic, 254450 (3)	JAK2	147796	9p24	Hematological	3717	1	341	595
1493	Thrombocythemia, essential, 187950 (3)	JAK2	147796	9p24	Hematological	3717	1	342	595
1493	Thrombocythemia, essential, 187950 (3)	THPO, MGDF, MPLLG, TPO	600044	3q26.3-q27	Hematological	7066	1	342	749
1242	Polycythemia, benign familial, 263400 (3)	VHL	608537	3p26-p25	Hematological	7428	1	343	311
1242	Polycythemia vera, 263300 (3)	JAK2	147796	9p24	Hematological	3717	1	343	595
563	G6PD deficiency (3)	G6PD, G6PD1	305900	Xq28	Metabolic	2539	1	344	380
500	Epstein syndrome, 153650 (3)	MYH9, MHA, FTNS, DFNA17	160775	22q11.2	Hematological	4627	1	345	414
509	Estrogen resistance (3)	ESR1, ESR	133430	6q25.1	Endocrine	2099	1	346	600
726	Hypereosinophilic syndrome, idiopathic, resistant to imatinib, 607685 (3)	PDGFRA	173490	4q12	Hematological	5156	1	347	602
583	Giant-cell fibroblastoma (3)	PDGFB, SIS	190040	22q12.3-q13.1	Cancer	5155	1	348	604
422	Dermatofibrosarcoma protuberans (3)	PDGFB, SIS	190040	22q12.3-q13.1	Cancer	5155	1	349	604
1536	Turcot syndrome with glioblastoma, 276300 (3)	MLH1, COCA2, HNPCC2	120436	3p21.3	Cancer	4292	1	350	104
1536	Turcot syndrome, 276300 (3)	APC, GS, FPC	175100	5q21-q22	Cancer	324	1	350	239
1536	Turcot syndrome with glioblastoma, 276300 (3)	PMS2, PMSL2, HNPCC4	600259	7p22	Cancer	5395	1	350	605
1093	Neuroectodermal tumors, supratentorial primitive, with cafe-au-lait spots, 608623 (3)	PMS2, PMSL2, HNPCC4	600259	7p22	multiple	5395	1	351	605
434	Dilated cardiomyopathy with woolly hair and keratoderma, 605676 (3)	DSP, KPPS2, PPKS2	125647	6p24	multiple	1832	1	352	394
430	Diastrophic dysplasia, 222600 (3)	SLC26A2, DTD, DTDST, D5S1708, EDM4	606718	5q32-q33.1	Skeletal	1836	1	353	606
430	Diastrophic dysplasia, broad bone-platyspondylic variant (3)	SLC26A2, DTD, DTDST, D5S1708, EDM4	606718	5q32-q33.1	Skeletal	1836	1	353	606
439	Dissection of cervical arteries (3)	COL1A1	120150	17q21.31-q22	Connective tissue disorder	1277	1	354	68
341	Coffin-Lowry syndrome, 303600 (3)	RPS6KA3, RSK2, MRX19	300075	Xp22.2-p22.1	multiple	6197	1	355	607
345	Coloboma, ocular, 120200 (3)	PAX6, AN2, MGDA	607108	11p13	Ophthamological	5080	1	356	120
345	Coloboma, ocular, 120200 (3)	SHH, HPE3, HLP3, SMMCI	600725	7q36	Ophthamological	6469	1	356	237
347	Colonic aganglionosis, total, with small bowel involvement (3)	RET, MEN2A	164761	10q11.2	Gastrointestinal	5979	1	357	229
1213	Peters anomaly, 603807 (3)	PAX6, AN2, MGDA	607108	11p13	Developmental	5080	1	358	120
1213	Peters anomaly, 604229 (3)	CYP1B1, GLC3A	601771	2p22-p21	Developmental	1545	1	358	811
119	Aniridia, type II, 106210 (3)	PAX6, AN2, MGDA	607108	11p13	Ophthamological	5080	1	359	120
516	Eye anomalies, multiplex (3)	PAX6, AN2, MGDA	607108	11p13	Ophthamological	5080	1	360	120
5144	Optic nerve hypoplasia/aplasia, 165550 (3)	PAX6, AN2, MGDA	607108	11p13	Ophthamological	5080	1	361	120
842	Keratitis, 148190 (3)	PAX6, AN2, MGDA	607108	11p13	Ophthamological	5080	1	362	120
548	Foveal hypoplasia, isolated, 136520 (3)	PAX6, AN2, MGDA	607108	11p13	Ophthamological	5080	1	363	120
1323	Rhabdomyosarcoma, 268210 (3)	SLC22A1L, BWSCR1A, IMPT1	602631	11p15.5	Cancer	5002	1	364	211
1323	Rhabdomyosarcoma, alveolar, 268220 (3)	PAX3, WS1, HUP2, CDHS	606597	2q35	Cancer	5077	1	364	308
1323	Rhabdomyosarcoma, alveolar, 268220 (3)	PAX7	167410	1p36.2-p36.12	Cancer	5081	1	364	616
1323	Rhabdomyosarcoma, alveolar, 268220 (3)	FOXO1A, FKHR	136533	13q14.1	Cancer	2308	1	364	738
769	Hypodontia, autosomal dominant, 106600 (3)	MSX1, HOX7, HYD1, OFC5	142983	4p16.1	Skeletal	4487	1	365	319
769	Hypodontia with orofacial cleft, 106600 (3)	MSX1, HOX7, HYD1, OFC5	142983	4p16.1	Skeletal	4487	1	365	319
769	Hypodontia, 106600 (3)	PAX9	167416	14q12-q13	Skeletal	5083	1	365	577
708	Huntington disease (3)	HD, IT15	143100	4p16.3	Neurological	3064	1	366	617
708	Huntington disease-like 1, 603218 (3)	PRNP, PRIP	176640	20pter-p12	Neurological	5621	1	366	625
708	Huntington disease-like-4, 607136 (3)	TBP, SCA17	600075	6q27	Neurological	6908	1	366	850
708	Huntington disease-like 2, 606438 (3)	JPH3, JP3, HDL2	605268	16q24.3	Neurological	57338	1	366	870
1324	Rheumatoid arthritis, progression of, 180300 (3)	IL10, CSIF	124092	1q31-q32	Connective tissue disorder	3586	1	367	230
1324	Rheumatoid arthritis, susceptibility to, 180300 (3)	RUNX1, CBFA2, AML1	151385	21q22.3	Connective tissue disorder	861	1	367	509
1324	Rheumatoid arthritis, systemic juvenile, susceptibility to, 604302 (3)	MIF	153620	22q11.2	Connective tissue disorder	4282	1	367	618
1324	Rheumatoid arthritis, susceptibility to, 180300 (3)	PTPN8, PEP, PTPN22, LYP	600716	1p13	Connective tissue disorder	26191	1	367	671
1324	Rheumatoid arthritis, susceptibility to, 180300 (3)	MHC2TA, C2TA	600005	16p13	Connective tissue disorder	4261	1	367	682
1324	Rheumatoid arthritis, susceptibility to, 180300 (3)	PADI4, PADI5, PAD	605347	1p36	Connective tissue disorder	23569	1	367	744
1324	Rheumatoid arthritis, susceptibility to, 180300 (3)	SLC22A4, OCTN1	604190	5q31	Connective tissue disorder	6583	1	367	745
1324	Rheumatoid arthritis, susceptibility to, 180300 (3)	NFKBIL1	601022	6p21.3	Connective tissue disorder	4795	1	367	746
1508	Tietz syndrome, 103500 (3)	MITF, WS2A	156845	3p14.1-p12.3	multiple	4286	1	368	310
750	Hyperproreninemia (3)	REN	179820	1q32	Cardiovascular	5972	1	369	622
530	Fechtner syndrome, 153640 (3)	MYH9, MHA, FTNS, DFNA17	160775	22q11.2	multiple	4627	1	370	414
961	May-Hegglin anomaly, 155100 (3)	MYH9, MHA, FTNS, DFNA17	160775	22q11.2	Hematological	4627	1	371	414
1528	Trismus-pseudocomptodactyly syndrome, 158300 (3)	MYH8	160741	17p13.1	multiple	4626	1	372	258
2287	Central core disease, one form (3) ()	MYH7, CMH1, MPD1	160760	14q12	Muscular	4625	1	373	261
2287	Central core disease, 117000 (3)	RYR1, MHS, CCO	180901	19q13.1	Muscular	6261	1	373	650
1263	Prion disease with protracted course, 606688 (3)	PRNP, PRIP	176640	20pter-p12	Neurological	5621	1	374	625
581	Gerstmann-Straussler disease, 137440 (3)	PRNP, PRIP	176640	20pter-p12	Neurological	5621	1	375	625
388	Creutzfeldt-Jakob disease, 123400 (3)	PRNP, PRIP	176640	20pter-p12	Neurological	5621	1	376	625
388	Creutzfeldt-Jakob disease, variant, resistance to, 123400 (3)	HLA-DQB1	604305	6p21.3	Neurological	3119	1	376	804
812	Insomnia, fatal familial, 600072 (3)	PRNP, PRIP	176640	20pter-p12	Psychiatric	5621	1	377	625
812	Insomnia (3) ()	GABRB3	137192	15q11.2-q12	Psychiatric	2562	1	377	806
129	Anxiety-related personality traits (3)	SLC6A4, HTT, OCD1	182138	17q11.1-q12	Psychiatric	6532	1	378	629
2385	Creatine deficiency syndrome, X-linked, 300352 (3)	SLC6A8, CRTR	300036	Xq28	Neurological	6535	1	379	630
762	Hypoalphalipoproteinemia (3)	APOA1	107680	11q23	Metabolic	335	1	380	594
763	Hypobetalipoproteinemia (3)	APOB, FLDB	107730	2p24	Metabolic	338	1	381	632
1099	Neuropathy, recurrent, with pressure palsies, 162500 (3)	PMP22, CMT1A, CMT1E, DSS	601097	17p11.2	Neurological	5376	1	382	128
1099	Neuropathy, distal hereditary motor, 608634 (3)	HSPB1, HSP27, CMT2F	602195	7q11.23	Neurological	3315	1	382	131
1099	Neuropathy, congenital hypomyelinating, 605253 (3)	MPZ, CMT1B, CMTDI3, CHM, DSS	159440	1q22	Neurological	4359	1	382	133
1099	Neuropathy, congenital hypomyelinating, 1, 605253 (3)	EGR2, KROX20	129010	10q21.1-q22.1	Neurological	1959	1	382	140
1099	Neuropathy, hereditary sensory and autonomic, type 1, 162400 (3)	SPTLC1, LBC1, SPT1, HSN1, HSAN	605712	9q22.1-q22.3	Neurological	10558	1	382	633
1099	Neuropathy, distal hereditary motor, type II, 158590 (3)	HSPB8, H11, E2IG1, DHMN2	608014	12q24-qter	Neurological	26353	1	382	893
1099	Neuropathy, hereditary sensory and autonomic, type V, 608654 (3)	NGFB, HSAN5	162030	1p13.1	Neurological	4803	1	382	898
1099	Neuropathy, hereditary sensory, type II, 201300 (3)	HSN2	608620	12p13.33	Neurological	378465	1	382	900
1129	Occipital horn syndrome, 304150 (3)	ATP7A, MNK, MK, OHS	300011	Xq12-q13	multiple	538	1	383	647
942	Malignant hyperthermia susceptibility 1, 145600 (3)	RYR1, MHS, CCO	180901	19q13.1	Neurological	6261	1	384	650
942	Malignant hyperthermia susceptibility 5, 601887 (3)	CACNA1S, CACNL1A3, CCHL1A3	114208	1q32	Neurological	779	1	384	837
1558	Ventricular tachycardia, stress-induced polymorphic, 604772 (3)	RYR2, VTSIP	180902	1q42.1-q43	Cardiovascular	6262	1	385	651
1558	Ventricular tachycardia, idiopathic, 192605 (3)	GNAI2, GNAI2B, GIP	139360	3p21	Cardiovascular	2771	1	385	756
1558	Ventricular tachycardia, stress-induced polymorphic, 604772 (3)	CASQ2	114251	1p13.3-p11	Cardiovascular	845	1	385	808
144	Arrhythmogenic right ventricular dysplasia 8, 607450 (3)	DSP, KPPS2, PPKS2	125647	6p24	Cardiovascular	1832	1	386	394
144	Arrhythmogenic right ventricular dysplasia 2, 600996 (3)	RYR2, VTSIP	180902	1q42.1-q43	Cardiovascular	6262	1	386	651
144	Arrhythmogenic right ventricular dysplasia, familial, 9, 609040 (3)	PKP2, ARVD9	602861	12p11	Cardiovascular	5318	1	386	805
882	Leprosy, susceptibility to, 607572 (3)	PRKN, PARK2, PDJ	602544	6q25.2-q27	Immunological	5071	1	387	243
1045	Myelodysplastic syndrome, preleukemic (3)	IRF1, MAR	147575	5q31.1	Muscular	3659	1	388	331
1045	Myelodysplastic syndrome (3)	FACL6, ACS2	604443	5q31	Muscular	23305	1	388	691
1045	Myelodysplasia syndrome-1 (3)	MDS1	600049	3q26	Muscular	4197	1	388	798
935	Macrocytic anemia, refractory, of 5q- syndrome, 153550 (3)	IRF1, MAR	147575	5q31.1	Hematological	3659	1	389	331
589	Glaucoma, normal tension, susceptibility to, 606657 (3)	OPA1, NTG, NPG	605290	3q28-q29	Ophthamological	4976	1	390	655
589	Glaucoma 1A, primary open angle, juvenile-onset, 137750 (3)	MYOC, TIGR, GLC1A, JOAG, GPOA	601652	1q24.3-q25.2	Ophthamological	4653	1	390	784
589	Glaucoma 1A, primary open angle, recessive (3)	MYOC, TIGR, GLC1A, JOAG, GPOA	601652	1q24.3-q25.2	Ophthamological	4653	1	390	784
589	Glaucoma, early-onset, digenic (3)	MYOC, TIGR, GLC1A, JOAG, GPOA	601652	1q24.3-q25.2	Ophthamological	4653	1	390	784
589	Glaucoma 3A, primary congenital, 231300 (3)	CYP1B1, GLC3A	601771	2p22-p21	Ophthamological	1545	1	390	811
589	Glaucoma, early-onset, digenic (3)	CYP1B1, GLC3A	601771	2p22-p21	Ophthamological	1545	1	390	811
589	Glaucoma, primary open angle, adult-onset, 137760 (3)	CYP1B1, GLC3A	601771	2p22-p21	Ophthamological	1545	1	390	811
589	Glaucoma, primary open angle, juvenile-onset, 137750 (3)	CYP1B1, GLC3A	601771	2p22-p21	Ophthamological	1545	1	390	811
589	Glaucoma 1E, primary open angle, adult-onset, 137760 (3)	OPTN, GLC1E, FIP2, HYPL, NRP	602432	10p15-p14	Ophthamological	10133	1	390	897
589	Glaucoma, normal tension, susceptibility to, 606657 (3)	OPTN, GLC1E, FIP2, HYPL, NRP	602432	10p15-p14	Ophthamological	10133	1	390	897
3178	Pancreatic agenesis, 260370 (3)	IPF1	600733	13q12.1	Gastrointestinal	3651	1	391	342
1018	Miyoshi myopathy, 254130 (3)	DYSF, LGMD2B	603009	2p13.3-p13.1	Muscular	8291	1	392	657
83	Allergic rhinitis, susceptibility to, 607154 (3)	IL13, ALRH	147683	5q31	Immunological	3596	1	393	661
624	Graves disease, susceptibility to, 275000 (3)	CTLA4	123890	2q33	Endocrine	1493	1	394	353
624	Graves disease, susceptibility to, 3, 275000 (3)	GC, DBP	139200	4q12	Endocrine	2638	1	394	663
3229	Pigmented adrenocortical disease, primary isolated, 160980 (3)	PRKAR1A, TSE1, CNC1, CAR	188830	17q23-q24	Cancer	5573	1	395	54
1066	Myxoma, intracardiac, 255960 (3)	PRKAR1A, TSE1, CNC1, CAR	188830	17q23-q24	Cardiovascular	5573	1	396	54
1156	Osteogenesis imperfecta, 3 clinical forms, 166200, 166210, 259420 (3)	COL1A2	120160	7q22.1	Bone	1278	1	397	67
1156	Osteogenesis imperfecta, type I, 166200 (3)	COL1A1	120150	17q21.31-q22	Bone	1277	1	397	68
1156	Osteogenesis imperfecta, type II, 166210 (3)	COL1A1	120150	17q21.31-q22	Bone	1277	1	397	68
1156	Osteogenesis imperfecta, type III, 259420 (3)	COL1A1	120150	17q21.31-q22	Bone	1277	1	397	68
1156	Osteogenesis imperfecta, type IV, 166220 (3)	COL1A1	120150	17q21.31-q22	Bone	1277	1	397	68
950	Marfan syndrome, atypical (3)	COL1A2	120160	7q22.1	Connective tissue disorder	1278	1	398	67
950	Marfan syndrome, 154700 (3)	FBN1, MFS1, WMS	134797	15q21.1	Connective tissue disorder	2200	1	398	178
647	Heart block, nonprogressive, 113900 (3)	SCN5A, LQT3, IVF, HB1, SSS1	600163	3p21	Cardiovascular	6331	1	399	51
647	Heart block, progressive, type I, 113900 (3)	SCN5A, LQT3, IVF, HB1, SSS1	600163	3p21	Cardiovascular	6331	1	399	51
515	Exudative vitreoretinopathy, dominant, 133780 (3)	LRP5, BMND1, LRP7, LR3, OPPG, VBCH2	603506	11q13.4	Ophthamological	4041	1	400	195
515	Exudative vitreoretinopathy, recessive, 601813 (3)	LRP5, BMND1, LRP7, LR3, OPPG, VBCH2	603506	11q13.4	Ophthamological	4041	1	400	195
515	Exudative vitreoretinopathy, X-linked, 305390 (3)	NDP, ND	310600	Xp11.4	Ophthamological	4693	1	400	333
515	Exudative vitreoretinopathy, 133780 (3)	FZD4, EVR1	604579	11q14-q21	Ophthamological	8322	1	400	667
1153	Ossification of posterior longitudinal ligament of spine, 602475 (3)	ENPP1, PDNP1, NPPS, M6S1, PCA1	173335	6q22-q23	Connective tissue disorder	5167	1	401	644
102	Amyloid neuropathy, familial, several allelic types (3)	TTR, PALB	176300	18q11.2-q12.1	Neurological	7276	1	402	106
425	Desmoid disease, hereditary, 135290 (3)	APC, GS, FPC	175100	5q21-q22	Cancer	324	1	403	239
359	Convulsions, familial febrile, 4, 604352 (3)	MASS1, VLGR1, KIAA0686, FEB4, USH2C	602851	5q14	Neurological	84059	1	404	677
157	Ataxia-telangiectasia, 208900 (3)	ATM, ATA, AT1	607585	11q22.3	Immunological	472	1	405	457
157	Ataxia-telangiectasia-like disorder, 604391 (3)	MRE11A, MRE11, ATLD	600814	11q21	Immunological	4361	1	405	681
9038	Multiple sclerosis, susceptibility to, 126200 (3)	PTPRC, CD45, LCA	151460	1q31-q32	Neurological	5788	1	406	170
9038	Multiple sclerosis, susceptibility to, 126200 (3)	MHC2TA, C2TA	600005	16p13	Neurological	4261	1	406	682
1331	Rieger anomaly (3)	FOXC1, FKHL7, FREAC3	601090	6p25	multiple	2296	1	407	684
1331	Rieger syndrome, 180500 (3)	PITX2, IDG2, RIEG1, RGS, IGDS2	601542	4q25-q26	multiple	5308	1	407	685
1333	Rippling muscle disease, 606072 (3)	CAV3, LGMD1C	601253	3p25	Muscular	859	1	408	266
1332	Ring dermoid of cornea, 180550 (3)	PITX2, IDG2, RIEG1, RGS, IGDS2	601542	4q25-q26	Ophthamological	5308	1	409	685
1339	Roussy-Levy syndrome, 180800 (3)	PMP22, CMT1A, CMT1E, DSS	601097	17p11.2	multiple	5376	1	410	128
1339	Roussy-Levy syndrome, 180800 (3)	MPZ, CMT1B, CMTDI3, CHM, DSS	159440	1q22	multiple	4359	1	410	133
1559	Vertical talus, congenital, 192950 (3)	HOXD10, HOX4D	142984	2q31-q32	Skeletal	3236	1	411	138
2174	Autoimmune thyroid disease, susceptibility to 3, 608175 (3)	TG, AITD3	188450	8q24.2-q24.3	Endocrine	7038	1	412	355
177	Axenfeld anomaly (3)	FOXC1, FKHL7, FREAC3	601090	6p25	Ophthamological	2296	1	413	684
126	Anterior segment mesenchymal dysgenesis and cataract, 107250 (3)	PITX3	602669	10q25	Ophthamological	5309	1	414	116
126	Anterior segment mesenchymal dysgenesis (3)	FOXC1, FKHL7, FREAC3	601090	6p25	Ophthamological	2296	1	414	684
126	Anterior segment anomalies and cataract (3)	EYA1, BOR	601653	8q13.3	Ophthamological	2138	1	414	872
126	Anterior segment mesenchymal dysgenesis, 107250 (3)	FOXE3, FKHL12, ASMD	601094	1p32	Ophthamological	2301	1	414	873
823	Iris hypoplasia and glaucoma (3)	FOXC1, FKHL7, FREAC3	601090	6p25	Ophthamological	2296	1	415	684
822	Iridogoniodysgenesis, 601631 (3)	FOXC1, FKHL7, FREAC3	601090	6p25	Ophthamological	2296	1	416	684
822	Iridogoniodysgenesis syndrome-2, 137600 (3)	PITX2, IDG2, RIEG1, RGS, IGDS2	601542	4q25-q26	Ophthamological	5308	1	416	685
1494	Thrombocytopenia, X-linked, 313900 (3)	WAS, IMD2, THC	300392	Xp11.23-p11.22	Hematological	7454	1	417	320
1494	Thrombocytopenia, X-linked, intermittent, 313900 (3)	WAS, IMD2, THC	300392	Xp11.23-p11.22	Hematological	7454	1	417	320
1494	Thromboembolism susceptibility due to factor V Leiden (3)	F5	227400	1q23	Hematological	2153	1	417	442
1494	Thrombocytopenia, congenital amegakaryocytic, 604498 (3)	MPL, TPOR, MPLV	159530	1p34	Hematological	4352	1	417	750
1494	Thrombycytosis, susceptibility to, 187950 (3)	MPL, TPOR, MPLV	159530	1p34	Hematological	4352	1	417	750
1494	Thrombocytopenia-2, 188000 (3)	FLJ14813, THC2	608221	10p12.1	Hematological	84930	1	417	751
978	Melanoma, malignant sporadic (3)	STK11, PJS, LKB1	602216	19p13.3	Cancer	6794	1	418	25
978	Melanoma and neural system tumor syndrome, 155755 (3)	CDKN2A, MTS1, P16, MLM, CMM2	600160	9p21	Cancer	1029	1	418	26
978	Melanoma, cutaneous malignant, 2, 155601 (3)	CDKN2A, MTS1, P16, MLM, CMM2	600160	9p21	Cancer	1029	1	418	26
978	Melanoma, melignant, somatic (3)	BRAF	164757	7q34	Cancer	673	1	418	244
978	Melanoma, cutaneous malignant, susceptibility to (3)	XRCC3	600675	14q32.3	Cancer	7517	1	418	831
978	Melanoma (3)	CDK4, CMM3	123829	12q14	Cancer	1019	1	418	832
1183	Papillary serous carcinoma of the peritoneum (3)	BRCA1, PSCP	113705	17q21	Cancer	672	1	419	10
1462	Supranuclear palsy, progressive, 601104 (3)	MAPT, MTBT1, DDPAC, MSTD	157140	17q21.1	Neurological	4137	1	420	17
1462	Supranuclear palsy, progressive atypical, 260540 (3)	MAPT, MTBT1, DDPAC, MSTD	157140	17q21.1	Neurological	4137	1	420	17
1435	Spondyloepiphyseal dysplasia tarda, 313400 (3)	SEDL, SEDT	300202	Xp22.2-p22.1	Skeletal	6399	1	421	693
1435	Spondyloepiphyseal dysplasia tarda with progressive arthropathy, 208230 (3)	WISP3, PPAC, PPD	603400	6q22-q23	Skeletal	8838	1	421	796
1435	Spondyloepiphyseal dysplasia, Omani type, 608637 (3)	CHST3, C6ST, C6ST1	603799	10q22.1	Skeletal	9469	1	421	807
1435	Spondyloepiphyseal dysplasia, Kimberley type, 608361 (3)	AGC1, CSPG1, MSK16, SEDK	155760	15q26.1	Skeletal	176	1	421	846
1435	Spondyloepimetaphyseal dysplasia, 608728 (3)	MATN3, EDM5, HOA	602109	2p24-p23	Skeletal	4148	1	421	847
1468	Syndactyly, type III, 186100 (3)	GJA1, CX43, ODDD, SDTY3, ODOD	121014	6q21-q23.2	Skeletal	2697	1	422	576
29	Achromatopsia-3, 262300 (3)	CNGB3, ACHM3	605080	8q21-q22	Ophthamological	54714	1	423	695
29	Achromatopsia-2, 216900 (3)	CNGA3, CNG3, ACHM2	600053	2q11	Ophthamological	1261	1	423	712
29	Achromatopsia-4 (3)	GNAT2, ACHM4	139340	1p13	Ophthamological	2780	1	423	834
497	Episodic ataxia, type 2, 108500 (3)	CACNA1A, CACNL1A4, SCA6	601011	19p13	Neurological	773	1	424	583
497	Episodic ataxia/myokymia syndrome, 160120 (3)	KCNA1, AEMK, EA1	176260	12p13	Neurological	3736	1	424	696
1061	Myotilinopathy, 609200 (3)	TTID, MYOT	604103	5q31	Muscular	9499	1	425	697
1062	Myotonia congenita, dominant, 160800 (3)	CLCN1	118425	7q35	Muscular	1180	1	426	698
1062	Myotonia congenita, recessive, 255700 (3)	CLCN1	118425	7q35	Muscular	1180	1	426	698
1062	Myotonia levior, recessive (3)	CLCN1	118425	7q35	Muscular	1180	1	426	698
1062	Myotonia congenita, atypical, acetazolamide-responsive, 608390 (3)	SCN4A, HYPP, NAC1A	603967	17q23.1-q25.3	Muscular	6329	1	426	699
814	Insulin resistance, severe, digenic, 604367 (3)	PPARG, PPARG1, PPARG2	601487	3p25	Metabolic	5468	1	427	47
814	Insulin resistance, severe, digenic, 604367 (3)	PPP1R3A, PPP1R3	600917	7q11.23-q21.11	Metabolic	5506	1	427	702
814	Insulin resistance, susceptibility to (3)	PTPN1, PTP1B	176885	20q13.1-q13.2	Metabolic	5770	1	427	748
748	Hyperproinsulinemia, familial (3)	INS	176730	11p15.5	Endocrine	3630	1	428	340
741	Hyperostosis, endosteal, 144750 (3)	LRP5, BMND1, LRP7, LR3, OPPG, VBCH2	603506	11q13.4	Bone	4041	1	429	195
985	Meniere disease 156000 (3) ()	COCH, DFNA9	603196	14q12-q13	Neurological	1690	1	430	489
988	Menkes disease, 309400 (3)	ATP7A, MNK, MK, OHS	300011	Xq12-q13	Neurological	538	1	431	647
484	Enlarged vestibular aqueduct, 603545 (3)	SLC26A4, PDS, DFNB4	605646	7q31	Ear,Nose,Throat	5172	1	432	471
184	Bare lymphocyte syndrome, type I, due to TAP2 deficiency, 604571 (3)	TAP2, ABCB3, PSF2, RING11	170261	6p21.3	Immunological	6891	1	433	419
184	Bare lymphocyte syndrome, type II, complementation group A, 209920 (3)	MHC2TA, C2TA	600005	16p13	Immunological	4261	1	433	682
184	Bare lymphocyte syndrome, type I, 604571 (3)	TAPBP, TPSN	601962	6p21.3	Immunological	6892	1	433	717
184	Bare lymphocyte syndrome, type II, complementation group D, 209920 (3)	RFXAP	601861	13q14	Immunological	5994	1	433	718
184	Bare lymphocyte syndrome, type II, complementation group C, 209920 (3)	RFX5	601863	1q21.1-q21.3	Immunological	5993	1	433	719
184	Bare lymphocyte syndrome, type II, complementation group E, 209920 (3)	RFX5	601863	1q21.1-q21.3	Immunological	5993	1	433	719
185	Barth syndrome, 302060 (3)	TAZ, EFE2, BTHS, CMD3A, LVNCX	300394	Xq28	multiple	6901	1	434	279
160	Atelostogenesis, type I, 108720 (3)	FLNB, SCT, AOI	603381	3p14.3	Connective tissue disorder	2317	1	435	255
160	Atelosteogenesis II, 256050 (3)	SLC26A2, DTD, DTDST, D5S1708, EDM4	606718	5q32-q33.1	Connective tissue	1836	1	435	606
829	Jensen syndrome, 311150 (3)	TIMM8A, DFN1, DDP, MTS, DDP1	300356	Xq22	Neurological	1678	1	436	343
168	Atrioventricular septal defect, 600309 (3)	GJA1, CX43, ODDD, SDTY3, ODOD	121014	6q21-q23.2	Cardiovascular	2697	1	437	576
168	Atrioventricular block, idiopathic second-degree (3)	NKX2E, CSX	600584	5q34	Cardiovascular	1482	1	437	690
168	Atrioventricular septal defect, partial, with heterotaxy syndrome, 606217 (3)	CRELD1, AVSD2	607170	3p25.3	Cardiovascular	78987	1	437	731
168	Atrioventricular septal defect, susceptibility to, 2, 606217 (3)	CRELD1, AVSD2	607170	3p25.3	Cardiovascular	78987	1	437	731
1051	Myeloperoxidase deficiency, 254600 (3)	MPO	606989	17q23.1	Immunological	4353	1	438	587
1476	Tauopathy and respiratory failure (3)	MAPT, MTBT1, DDPAC, MSTD	157140	17q21.1	Neurological	4137	1	439	17
1261	Primary lateral sclerosis, juvenile, 606353 (3)	ALS2, ALSJ, PLSJ, IAHSP	606352	2q33	Neurological	57679	1	440	735
995	Mesothelioma (3)	BCL10	603517	1p22	Cancer	8915	1	441	176
1321	Rett syndrome, atypical, 312750 (3)	CDKL5, STK9	300203	Xp22	Neurological	6792	1	442	739
1321	Rett syndrome, 312750 (3)	MECP2, RTT, PPMX, MRX16, MRX79	300005	Xq28	Neurological	4204	1	442	740
1321	Rett syndrome, preserved speech variant, 312750 (3)	MECP2, RTT, PPMX, MRX16, MRX79	300005	Xq28	Neurological	4204	1	442	740
1326	Rh-mod syndrome (3)	RHAG, RH50A	180297	6p21.1-p11	Hematological	6005	1	443	741
1327	Rh-negative blood type (3)	RHD	111680	1p36.2-p34	Hematological	6007	1	444	742
1327	Rh-null disease, amorph type (3)	RHCE	111700	1p36.2-p34	Hematological	6006	1	444	743
74	Alcohol dependence, susceptibility to, 103780 (3)	HTR2A	182135	13q14-q21	Unclassified	3356	1	445	416
124	Anorexia nervosa, susceptibility to, 606788 (3)	HTR2A	182135	13q14-q21	Nutritional	3356	1	446	416
1414	Solitary median maxillary central incisor, 147250 (3)	SHH, HPE3, HLP3, SMMCI	600725	7q36	Skeletal	6469	1	447	237
1253	PPM-X syndrome, 300055 (3)	MECP2, RTT, PPMX, MRX16, MRX79	300005	Xq28	Neurological	4204	1	448	740
2785	Hypoplastic left heart syndrome, 241550 (3)	GJA1, CX43, ODDD, SDTY3, ODOD	121014	6q21-q23.2	Cardiovascular	2697	1	449	576
1088	Netherton syndrome, 256500 (3)	SPINK5, LEKTI	605010	5q32	Dermatological	11005	1	450	727
1232	Pituitary ACTH-secreting adenoma (3)	GNAI2, GNAI2B, GIP	139360	3p21	Cancer	2771	1	451	756
1232	Pituitary ACTH secreting adenoma (3)	GNAS, GNAS1, GPSA, POH, PHP1B, PHP1A, AHO	139320	20q13.2	Cancer	2778	1	451	759
1232	Pituitary adenoma, nonfunctioning (3)	THRA, ERBA1, THRA1	190120	17q11.2	Cancer	7067	1	451	878
1282	Pseudohypoparathyroidism, type Ia, 103580 (3)	GNAS, GNAS1, GPSA, POH, PHP1B, PHP1A, AHO	139320	20q13.2	Endocrine	2778	1	452	759
1282	Pseudohypoparathyroidism, type Ib, 603233 (3)	GNAS, GNAS1, GPSA, POH, PHP1B, PHP1A, AHO	139320	20q13.2	Endocrine	2778	1	452	759
38	Acromegaly, 102200 (3)	GNAS, GNAS1, GPSA, POH, PHP1B, PHP1A, AHO	139320	20q13.2	Endocrine	2778	1	453	759
38	Acromegaly, 102200 (3)	SSTR5	182455	16p13.3	Endocrine	6755	1	453	803
1415	Somatotrophinoma (3)	GNAS, GNAS1, GPSA, POH, PHP1B, PHP1A, AHO	139320	20q13.2	Endocrine	2778	1	454	759
1152	Osseous heteroplasia, progressive, 166350 (3)	GNAS, GNAS1, GPSA, POH, PHP1B, PHP1A, AHO	139320	20q13.2	Bone	2778	1	455	759
963	McCune-Albright syndrome, 174800 (3)	GNAS, GNAS1, GPSA, POH, PHP1B, PHP1A, AHO	139320	20q13.2	multiple	2778	1	456	759
623	Graft-versus-host disease, protection against (3)	IL10, CSIF	124092	1q31-q32	Immunological	3586	1	457	230
338	Coats disease, 300216 (3)	NDP, ND	310600	Xp11.4	Ophthamological	4693	1	458	333
754	Hyperthroidism, congenital (3)	TSHR	603372	14q31	Endocrine	7253	1	459	356
628	Growth hormone insensitivity with immunodeficiency, 245590 (3)	STAT5B	604260	17q11.2	Endocrine	6777	1	460	517
628	Growth hormone deficient dwarfism (3)	GHRHR	139191	7p15-p14	Endocrine	2692	1	460	778
571	Gardner syndrome (3)	APC, GS, FPC	175100	5q21-q22	Cancer	324	1	461	239
198	Beta-2-adrenoreceptor agonist, reduced response to (3)	ADRB2	109690	5q32-q34	Unclassified	154	1	462	635
370	Coumarin resistance, 122700 (3)	CYP2A6, CYP2A3, CYP2A, P450C2A	122720	19q13.2	Hematological	1548	1	463	425
377	Craniofacial anomalies, empty sella turcica, corneal endothelial changes, and abnormal retinal and auditory bipolar cells (3)	VSX1, RINX, PPCD, PPD, KTCN	605020	20p11.2	multiple	30813	1	464	726
376	Cramps, familial, potassium-aggravated (3)	SCN4A, HYPP, NAC1A	603967	17q23.1-q25.3	Muscular	6329	1	465	699
378	Craniofacial-deafness-hand syndrome, 122880 (3)	PAX3, WS1, HUP2, CDHS	606597	2q35	multiple	5077	1	466	308
1317	Retinoblastoma (3)	RB1	180200	13q14.1-q14.2	Cancer	5925	1	467	785
147	Arthropathy, progressive pseudorheumatoid, of childhood, 208230 (3)	WISP3, PPAC, PPD	603400	6q22-q23	Bone	8838	1	468	796
809	Infundibular hypoplasia and hypopituitarism (3)	SOX3, MRGH	313430	Xq26.3	Endocrine	6658	1	469	776
830	Jervell and Lange-Nielsen syndrome, 220400 (3)	KCNE1, JLNS, LQT5	176261	21q22.1-q22.2	multiple	3753	1	470	216
830	Jervell and Lange-Nielsen syndrome, 220400 (3)	KCNQ1, KCNA9, LQT1, KVLQT1, ATFB1	607542	11p15.5	multiple	3784	1	470	218
31	Acquired long QT syndrome, susceptibility to (3)	KCNH2, LQT2, HERG	152427	7q35-q36	Cardiovascular	3757	1	471	219
1091	Neuroblastoma, 256700 (3)	PMX2B, NBPHOX, PHOX2B	603851	4p12	Cancer	8929	1	472	228
1091	Neuroblastoma, 256700 (3)	NME1, NM23	156490	17q21.3	Cancer	4830	1	472	800
764	Hypocalcemia, autosomal dominant, 146200 (3)	CASR, HHC1, PCAR1, FIH	601199	3q13.3-q21	Endocrine	846	1	473	703
764	Hypocalcemia, autosomal dominant, with Bartter syndrome (3)	CASR, HHC1, PCAR1, FIH	601199	3q13.3-q21	Endocrine	846	1	473	703
765	Hypocalciuric hypercalcemia, type I, 145980 (3)	CASR, HHC1, PCAR1, FIH	601199	3q13.3-q21	Endocrine	846	1	474	703
1056	Myoglobinuria/hemolysis due to PGK deficiency (3)	PGK1, PGKA	311800	Xq13	Metabolic	5230	1	475	445
1200	Pelizaeus-Merzbacher disease, 312080 (3)	PLP1, PMD	300401	Xq22	Neurological	5354	1	476	802
385	Creatine phosphokinase, elevated serum, 123320 (3)	CAV3, LGMD1C	601253	3p25	Metabolic	859	1	477	266
385	Creatine phosphokinase, elevated serum, 123320 (3)	CAV3, LGMD1C	601253	3p25	Metabolic	859	1	477	266
549	Foveomacular dystrophy, adult-onset, with choroidal neovascularization, 608161 (3)	RDS, RP7, PRPH2, PRPH, AVMD, AOFMD	179605	6p21.1-cen	Ophthamological	5961	1	478	562
239	Butterfly dystrophy, retinal, 169150 (3)	RDS, RP7, PRPH2, PRPH, AVMD, AOFMD	179605	6p21.1-cen	Ophthamological	5961	1	479	562
1214	Peutz-Jeghers syndrome, 175200 (3)	STK11, PJS, LKB1	602216	19p13.3	Cancer	6794	1	480	25
1278	Pseudoachondroplasia, 177170 (3)	COMP, EDM1, MED, PSACH	600310	19p13.1	Skeletal	1311	1	481	815
1057	Myokymia with neonatal epilepsy, 606437 (3)	KCNQ2, EBN1	602235	20q13.3	Neurological	3785	1	482	824
3212	Persistent hyperinsulinemic hypoglycemia of infancy, 256450 (3)	KCNJ11, BIR, PHHI	600937	11p15.1	Metabolic	3767	1	483	668
27	Achondrogenesis Ib, 600972 (3)	SLC26A2, DTD, DTDST, D5S1708, EDM4	606718	5q32-q33.1	Bone	1836	1	484	606
4350	Combined immunodeficiency, X-linked, moderate, 312863 (3)	IL2RG, SCIDX1, SCIDX, IMD4	308380	Xq13	Immunological	3561	1	485	171
4350	Combined C6/C7 deficiency (3)	C6	217050	5p13	Immunological	729	1	485	534
604	Glutathione synthetase deficiency, 266130 (3)	GSS, GSHS	601002	20q11.2	Metabolic	2937	1	486	447
1151	OSMED syndrome, 215150 (3)	COL11A2, STL3, DFNA13	120290	6p21.3	Bone	1302	1	487	417
953	Marshall syndrome, 154780 (3)	COL11A1, STL2	120280	1p21	multiple	1301	1	488	797
776	Hypokalemic periodic paralysis, 170400 (3)	SCN4A, HYPP, NAC1A	603967	17q23.1-q25.3	Renal	6329	1	489	699
776	Hypokalemic periodic paralysis, 170400 (3)	CACNA1S, CACNL1A3, CCHL1A3	114208	1q32	Renal	779	1	489	837
776	Hypokalemic periodic paralysis, 170400 (3)	KCNE3, HOKPP	604433	11q13-q14	Renal	10008	1	489	838
590	Glioblastoma, somatic, 137800 (3)	ERBB2, NGL, NEU, HER2	164870	17q21.1	Cancer	2064	1	490	12
590	Glioblastoma, early-onset, 137800 (3)	MSH2, COCA1, FCC1, HNPCC1	609309	2p22-p21	Cancer	4436	1	490	13
590	Glioblastoma, susceptibility to, 137800 (3)	PPARG, PPARG1, PPARG2	601487	3p25	Cancer	5468	1	490	47
590	Glioblastoma, somatic, 137800 (3)	LGI1, EPT, ETL1	604619	10q24	Cancer	9211	1	490	842
590	Glioblastoma multiforme, somatic, 137800 (3)	DMBT1	601969	10q25.3-q26.1	Cancer	1755	1	490	902
1191	Parkes Weber syndrome, 608355 (3)	RASA1, GAP, CMAVM, PKWS	139150	5q13.3	multiple	5921	1	491	280
1504	Thyrotoxic periodic paralysis, susceptibility to, 188580 (3)	CACNA1S, CACNL1A3, CCHL1A3	114208	1q32	Endocrine	779	1	492	837
5233	Placental steroid sulfatase deficiency (3)	STS, ARSC1, ARSC, SSDD	308100	Xp22.32	Metabolic	412	1	493	492
957	MASS syndrome, 604308 (3)	FBN1, MFS1, WMS	134797	15q21.1	Connective tissue disorder	2200	1	494	178
130	Aortic aneurysm, ascending, and dissection (3)	FBN1, MFS1, WMS	134797	15q21.1	Cardiovascular	2200	1	495	178
234	Brugada syndrome, 601144 (3)	SCN5A, LQT3, IVF, HB1, SSS1	600163	3p21	Cardiovascular	6331	1	496	51
1140	Oligodontia-colorectal cancer syndrome, 608615 (3)	AXIN2	604025	17q24	Cancer	8313	1	497	612
1230	Pilomatricoma, 132600 (3)	CTNNB1	116806	3p22-p21.3	Cancer	1499	1	498	9
1432	Spondylocarpotarsal synostosis syndrome, 272460 (3)	FLNB, SCT, AOI	603381	3p14.3	Skeletal	2317	1	499	255
1554	van Buchem disease, type 2, 607636 (3)	LRP5, BMND1, LRP7, LR3, OPPG, VBCH2	603506	11q13.4	Unclassified	4041	1	500	195
217	Bone mineral density variability 1, 601884 (3)	LRP5, BMND1, LRP7, LR3, OPPG, VBCH2	603506	11q13.4	Bone	4041	1	501	195
1188	Paramyotonia congenita, 168300 (3)	SCN4A, HYPP, NAC1A	603967	17q23.1-q25.3	Muscular	6329	1	502	699
113	Angelman syndrome, 105830 (3)	MECP2, RTT, PPMX, MRX16, MRX79	300005	Xq28	Developmental	4204	1	503	740
113	Angelman syndrome, 105830 (3)	UBE3A, ANCR	601623	15q11-q13	Developmental	7337	1	503	880
226	Branchiootic syndrome (3)	EYA1, BOR	601653	8q13.3	Neurological	2138	1	504	872
226	Branchiootorenal syndrome, 113650 (3)	EYA1, BOR	601653	8q13.3	Neurological	2138	1	504	872
226	Branchiootorenal syndrome with cataract, 113650 (3)	EYA1, BOR	601653	8q13.3	Neurological	2138	1	504	872
1394	Sick sinus syndrome, 608567 (3)	SCN5A, LQT3, IVF, HB1, SSS1	600163	3p21	Cardiovascular	6331	1	505	51
483	Enhanced S-cone syndrome, 268100 (3)	NR2E3, PNR, ESCS	604485	15q23	Ophthamological	10002	1	506	790
2365	Coronary spasms, susceptibility to (3)	NOS3	163729	7q36	Cardiovascular	4846	1	507	584
1148	Orolaryngeal cancer, multiple, (3)	CDKN2A, MTS1, P16, MLM, CMM2	600160	9p21	Cancer	1029	1	508	26
938	Maculopathy, bull's-eye, 153870 (3)	VMD2	607854	11q13	Ophthamological	7439	1	509	412
733	Hyperkalemic periodic paralysis, 170500 (3)	SCN4A, HYPP, NAC1A	603967	17q23.1-q25.3	Neurological	6329	1	510	699
451	Duchenne muscular dystrophy, 310200 (3)	DMD, BMD	300377	Xp21.2	Muscular	1756	1	511	275
1233	Placental abruption (3)	NOS3	163729	7q36	Unclassified	4846	1	512	584
930	Lynch cancer family syndrome II, 114400 (3)	MSH2, COCA1, FCC1, HNPCC1	609309	2p22-p21	Cancer	4436	1	513	13
1396	Silver spastic paraplegia syndrome, 270685 (3)	BSCL2, SPG17	606158	11q13	Neurological	26580	1	514	48
844	Keratoconus, 148300 (3)	VSX1, RINX, PPCD, PPD, KTCN	605020	20p11.2	Ophthamological	30813	1	515	726
1	17,20-lyase deficiency, isolated, 202110 (3)	CYP17A1, CYP17, P450C17	609300	10q24.3	Endocrine	1586	0	#NV	#NV
1	17-alpha-hydroxylase/17,20-lyase deficiency, 202110 (3)	CYP17A1, CYP17, P450C17	609300	10q24.3	Endocrine	1586	0	#NV	#NV
3	2-methyl-3-hydroxybutyryl-CoA dehydrogenase deficiency, 300438 (3)	HADH2, ERAB	300256	Xp11.2	Metabolic	3028	0	#NV	#NV
4	2-methylbutyrylglycinuria (3)	ACADSB	600301	10q25-q26	Metabolic	36	0	#NV	#NV
5	3-beta-hydroxysteroid dehydrogenase, type II, deficiency (3)	HSD3B2	201810	1p13.1	Metabolic	3284	0	#NV	#NV
6	3-hydroxyacyl-CoA dehydrogenase deficiency, 609609 (3)	HADHSC, SCHAD	601609	4q22-q26	Metabolic	3033	0	#NV	#NV
7	3-Methylcrotonyl-CoA carboxylase 1 deficiency, 210200 (3)	MCCC1, MCCA	609010	3q25-q27	Metabolic	56922	0	#NV	#NV
7	3-Methylcrotonyl-CoA carboxylase 2 deficiency, 210210 (3)	MCCC2, MCCB	609014	5q12-q13	Metabolic	64087	0	#NV	#NV
8	3-methylglutaconic aciduria, type I, 250950 (3)	AUH	600529	Chr.9	Metabolic	549	0	#NV	#NV
10	3-M syndrome, 273750 (3)	CUL7	609577	6p21.1	multiple	9820	0	#NV	#NV
12	6-mercaptopurine sensitivity (3)	TPMT	187680	6p22.3	Metabolic	7172	0	#NV	#NV
14	Abacavir hypersensitivity, susceptibility to (3)	HLA-B	142830	6p21.3	Immunological	3106	0	#NV	#NV
18	Acampomelic campolelic dysplasia, 114290 (3)	SOX9, CMD1, SRA1	608160	17q24.3-q25.1	Skeletal	6662	0	#NV	#NV
21	Acatalasemia (3)	CAT	115500	11p13	Hematological	847	0	#NV	#NV
22	Accelerated tumor formation, susceptibility to (3)	MDM2	164785	12q14.3-q15	Cancer	4193	0	#NV	#NV
24	Achalasia-addisonianism-alacrimia syndrome, 231550 (3)	AAAS, AAA	605378	12q13	multiple	8086	0	#NV	#NV
25	Acheiropody, 200500 (3)	C7orf2, ACHP, LMBR1	605522	7q36	Skeletal	64327	0	#NV	#NV
30	Acid-labile subunit, deficiency of (3)	IGFALS, ALS	601489	16p13.3	Endocrine	3483	0	#NV	#NV
32	Acrocallosal syndrome, 200990 (3)	GLI3, PAPA, PAPB, ACLS	165240	7p13	multiple	2737	0	#NV	#NV
33	Acrocapitofemoral dysplasia, 607778 (3)	IHH, BDA1	600726	2q33-q35	Skeletal	3549	0	#NV	#NV
34	Acrodermatitis enteropathica, 201100 (3)	SLC39A4, ZIP4	607059	8q24.3	Dermatological	55630	0	#NV	#NV
36	Acrokeratosis verruciformis, 101900 (3)	ATP2A2, ATP2B, DAR	108740	12q23-q24.1	Dermatological	488	0	#NV	#NV
39	Acromesomelic dysplasia, Maroteaux type, 602875 (3)	NPR2, ANPRB, AMDM	108961	9p21-p12	Skeletal	4882	0	#NV	#NV
39	Acromesomelic dysplasia, Hunter-Thompson type, 201250 (3)	GDF5, CDMP1	601146	20q11.2	Skeletal	8200	0	#NV	#NV
44	Acyl-CoA dehydrogenase, long chain, deficiency of (3)	ACADL, LCAD	201460	2q34-q35	Metabolic	33	0	#NV	#NV
44	Acyl-CoA dehydrogenase, medium chain, deficiency of, 201450 (3)	ACADM, MCAD	607008	1p31	Metabolic	34	0	#NV	#NV
44	Acyl-CoA dehydrogenase, short-chain, deficiency of, 201470 (3)	ACADS, SCAD	606885	12q22-qter	Metabolic	35	0	#NV	#NV
50	Adenylosuccinase deficiency, 103050 (3)	ADSL	608222	22q13.1	Metabolic	158	0	#NV	#NV
52	Adiponectin deficiency (3)	APM1, GBP28	605441	3q27	Endocrine	9370	0	#NV	#NV
53	Adrenal hypoplasia, congenital, with hypogonadotropic hypogonadism, 300200 (3)	DAX1, AHC, AHX, NROB1	300473	Xp21.3-p21.2	Endocrine	190	0	#NV	#NV
53	Adrenal hyperplasia, congenital, due to 11-beta-hydroxylase deficiency (3)	CYP11B1, P450C11, FHI	202010	8q21	Endocrine	1584	0	#NV	#NV
53	Adrenal hyperplasia, congenital, due to 21-hydroxylase deficiency (3)	CYP21A2, CYP21, CA21H	201910	6p21.3	Endocrine	1589	0	#NV	#NV
53	Adrenal hyperplasia, congenital, due to combined P450C17 and P450C21 deficiency, 201750 (3)	POR	124015	7q11.2	Endocrine	5447	0	#NV	#NV
55	Adrenocorticotropic hormone deficiency, 201400 (3)	TBS19	604614	1q23-q24	Endocrine	9095	0	#NV	#NV
56	Adrenoleukodystrophy, 300100 (3)	ABCD1, ALD, AMN	300371	Xq28	Neurological	215	0	#NV	#NV
56	Adrenoleukodystrophy, neonatal, 202370 (3)	PEX1, ZWS1	602136	7q21-q22	Neurological	5189	0	#NV	#NV
56	Adrenoleukodystrophy, neonatal, 202370 (3)	PEX10, NALD	602859	Chr.1	Neurological	5192	0	#NV	#NV
56	Adrenoleukodystrophy, neonatal, 202370 (3)	PEX13, ZWS, NALD	601789	2p15	Neurological	5194	0	#NV	#NV
56	Adrenoleukodystrophy, neonatal, 202370 (3)	PXR1, PEX5, PTS1R	600414	12p13.3	Neurological	5830	0	#NV	#NV
56	Adrenoleukodystrophy, neonatal, 202370 (3)	PEX26	608666	22q11.21	Neurological	55670	0	#NV	#NV
57	Adrenomyeloneuropathy, 300100 (3)	ABCD1, ALD, AMN	300371	Xq28	Metabolic	215	0	#NV	#NV
59	ADULT syndrome, 103285 (3)	TP73L, TP63, KET, EEC3, SHFM4, LMS, RHS	603273	3q27	multiple	8626	0	#NV	#NV
60	Advanced sleep phase syndrome, familial, 604348 (3)	PER2, FASPS, KIAA0347	603426	2q37.3	Neurological	8864	0	#NV	#NV
63	Agammaglobulinemia, type 1, X-linked (3)	BTK, AGMX1, IMD1, XLA, AT	300300	Xq21.3-q22	Hematological	695	0	#NV	#NV
63	Agammaglobulinemia, 601495 (3)	IGHM, MU	147020	14q32.33	Hematological	3507	0	#NV	#NV
63	Agammaglobulinemia, autosomal recessive (3)	IGLL1, IGO, IGL5, VPREB2	146770	22q11.21	Hematological	3543	0	#NV	#NV
63	Agammaglobulinemia, non-Bruton type, 601495 (3)	LRRC8, KIAA1437	608360	9q34.13	Hematological	56262	0	#NV	#NV
64	AGAT deficiency (3)	GATM, AGAT	602360	15q15.3	Metabolic	2628	0	#NV	#NV
65	Agenesis of the corpus callosum with peripheral neuropathy, 218000 (3)	SLC12A6, KCC3A, KCC3B, KCC3, ACCPN	604878	15q13-q14	Neurological	9990	0	#NV	#NV
69	AICA-ribosiduria due to ATIC deficiency, 608688 (3)	ATIC, PURH, AICAR	601731	2q35	Metabolic	471	0	#NV	#NV
70	AIDS, rapid progression to, 609423 (3)	IFNG	147570	12q14	Immunological	3458	0	#NV	#NV
70	AIDS, delayed/rapid progression to (3)	KIR3DL1, NKAT3, NKB1, AMB11, KIR3DS1	604946	19q13.4	Immunological	3811	0	#NV	#NV
70	AIDS, resistance to (3)	CXCL12, SDF1	600835	10q11.1	Immunological	6387	0	#NV	#NV
75	Alcoholism, susceptibility to, 103780 (3)	GABRA2	137140	4p13-p12	Unclassified	2555	0	#NV	#NV
76	Aldolase A deficiency (3)	ALDOA	103850	16q22-q24	Metabolic	226	0	#NV	#NV
77	Aldosterone to renin ratio raised (3)	CYP11B2	124080	8q21	Endocrine	1585	0	#NV	#NV
78	Aldosteronism, glucocorticoid-remediable, 103900 (3)	CYP11B1, P450C11, FHI	202010	8q21	Endocrine	1584	0	#NV	#NV
80	Alkaptonuria, 203500 (3)	HGD, AKU	607474	3q21-q23	Metabolic	3081	0	#NV	#NV
82	Allan-Herndon-Dudley syndrome, 300523 (3)	SLC16A2, DXS128, XPCT	300095	Xq13.2	Neurological	6567	0	#NV	#NV
85	Alopecia universalis, 203655 (3)	HR, AU	602302	8p21.2	Dermatological	55806	0	#NV	#NV
86	Alpers syndrome, 203700 (3)	POLG, POLG1, POLGA, PEO	174763	15q25	Neurological	5428	0	#NV	#NV
87	Alpha-1-antichymotrypsin deficiency (3)	SERPINA3, AACT, ACT	107280	14q32.1	Respiratory	12	0	#NV	#NV
88	Alpha-actinin-3 deficiency (3)	ACTN3	102574	11q13-q14	Muscular	89	0	#NV	#NV
90	Alpha-methylacetoacetic aciduria, 203750 (3)	ACAT1	607809	11q22.3-q23.1	Metabolic	38	0	#NV	#NV
91	Alpha-methylacyl-CoA racemase deficiency (3)	AMACR	604489	5p13.2-q11.1	Metabolic	23600	0	#NV	#NV
92	Alpha-thalassemia/mental retardation syndrome, 301040 (3)	ATRX, XH2, XNP, MRXS3, SHS	300032	Xq13	Hematological	546	0	#NV	#NV
92	Alpha-thalassemia myelodysplasia syndrome, somatic, 300448 (3)	ATRX, XH2, XNP, MRXS3, SHS	300032	Xq13	Hematological	546	0	#NV	#NV
94	Alport syndrome, autosomal recessive, 203780 (3)	COL4A3	120070	2q36-q37	Renal	1285	0	#NV	#NV
94	Alport syndrome, autosomal recessive, 203780 (3)	COL4A4	120131	2q36-q37	Renal	1286	0	#NV	#NV
94	Alport syndrome, 301050 (3)	COL4A5, ATS, ASLN	303630	Xq22.3	Renal	1287	0	#NV	#NV
95	Alstrom syndrome, 203800 (3)	ALMS1, ALSS, KIAA0328	606844	2p13	Neurological	7840	0	#NV	#NV
97	Alveolar soft-part sarcoma, 606243 (3)	ASPCR1, RCC17, ASPL, ASPS	606236	17q25	Cancer	79058	0	#NV	#NV
99	Amelogenesis imperfecta, 301200 (3)	AMELX, AMG, AIH1, AMGX	300391	Xp22.3-p22.1	Bone	265	0	#NV	#NV
99	Amelogenesis imperfecta, hypomaturation-hypoplastic type, with taurodontism, 104510 (3)	DLX3, TDO	600525	17q21.3-q22	Bone	1747	0	#NV	#NV
99	Amelogenesis imperfecta, pigmented hypomaturation type, 204700 (3)	KLK4, EMSP1, PRSS17	603767	19q13.3-q13.4	Bone	9622	0	#NV	#NV
99	Amelogenesis imperfecta 2, hypoplastic local, 104500 (3)	ENAM	606585	4q21	Bone	10117	0	#NV	#NV
99	Amelogenesis imperfecta, hypoplastic, and openbite malocclusion, 608563 (3)	ENAM	606585	4q21	Bone	10117	0	#NV	#NV
100	Amish infantile epilepsy syndrome, 609056 (3)	SIAT9, ST3GALV	604402	2p11.2	Neurological	8869	0	#NV	#NV
101	AMP deaminase deficiency, erythrocytic (3)	AMPD3	102772	11pter-p13	Hematological	272	0	#NV	#NV
105	Analbuminemia (3)	ALB	103600	4q11-q13	Hematological	213	0	#NV	#NV
107	Analgesia from kappa-opioid receptor agonist, female-specific (3)	MC1R	155555	16q24.3	Unclassified	4157	0	#NV	#NV
108	Anderson disease, 607689 (3)	SARA2, SAR1B, CMRD	607690	5q31.1	Gastrointestinal	51128	0	#NV	#NV
114	Angioedema, hereditary, 106100 (3)	C1NH, HAE1, HAE2, SERPING1	606860	11q11-q13.1	Immunological	710	0	#NV	#NV
114	Angioedema induced by ACE inhibitors, susceptibility to (3)	XPNPEP2	300145	Xq25	Immunological	7512	0	#NV	#NV
118	Anhaptoglobinemia (3)	HP	140100	16q22.1	Hematological	3240	0	#NV	#NV
121	Ankylosing spoldylitis, susceptibility to, 106300 (3)	HLA-B	142830	6p21.3	Connective tissue disorder	3106	0	#NV	#NV
122	Anophthalmia 3, 206900 (3)	SOX2, ANOP3	184429	3q26.3-q27	Ophthamological	6657	0	#NV	#NV
127	Antithrombin III deficiency (3)	AT3	107300	1q23-q25	Hematological	462	0	#NV	#NV
128	Antley-Bixler syndrome, 207410 (3)	POR	124015	7q11.2	Unclassified	5447	0	#NV	#NV
132	Aplasia of lacrimal and salivary glands, 180920 (3)	FGF10	602115	5p13-p12	Gastrointestinal	2255	0	#NV	#NV
133	Aplastic anemia, 609135 (3)	IFNG	147570	12q14	Hematological	3458	0	#NV	#NV
133	Aplastic anemia, 609135 (3)	TERC, TRC3, TR	602322	3q21-q28	Hematological	7012	0	#NV	#NV
133	Aplastic anemia, susceptibility to, 609135 (3)	TERT, TCS1, EST2	187270	5p15.33	Hematological	7015	0	#NV	#NV
134	Apnea, postanesthetic (3)	BCHE, CHE1	177400	3q26.1-q26.2	Unclassified	590	0	#NV	#NV
139	ARC syndrome, 208085 (3)	VPS33B	608552	15q26.1	Gastrointestinal	26276	0	#NV	#NV
140	Argininemia, 207800 (3)	ARG1	608313	6q23	Metabolic	383	0	#NV	#NV
140	Argininosuccinic aciduria, 207900 (3)	ASL	608310	7cen-q11.2	Metabolic	435	0	#NV	#NV
142	Aromatase deficiency (3)	CYP19A1, CYP19, ARO	107910	15q21.1	Metabolic	1588	0	#NV	#NV
143	Aromatic L-amino acid decarboxylase deficiency, 608643 (3)	DDC	107930	7p11	Metabolic	1644	0	#NV	#NV
146	Arthrogryposis multiplex congenita, distal, type 2B, 601680 (3)	TNNI2, AMCD2B, DA2B, FSSV	191043	11p15.5	Developmental	7136	0	#NV	#NV
146	Arthyrgryposis multiplex congenita, distal, type 2B, 601680 (3)	TNNT3, AMCD2B, DA2B, FSSV	600692	11p15.5	Developmental	7140	0	#NV	#NV
146	Arthrogryposis multiplex congenita, distal, type 1, 108120 (3)	TPM2, TMSB, AMCD1, DA1	190990	9p13.2-p13.1	Developmental	7169	0	#NV	#NV
150	Aspartylglucosaminuria (3)	AGA	208400	4q32-q33	Metabolic	175	0	#NV	#NV
162	Athabaskan brainstem dysgenesis syndrome, 601536 (3)	HOXA1, HOX1F, BSAS	142955	7p15.3	Neurological	3198	0	#NV	#NV
165	Atransferrinemia, 209300 (3)	TF	190000	3q21	Hematological	7018	0	#NV	#NV
167	Atrichia with papular lesions, 209500 (3)	HR, AU	602302	8p21.2	Dermatological	55806	0	#NV	#NV
171	Attention deficit-hyperactivity disorder, susceptibility to, 143465 (3)	DRD5, DRD1B, DRD1L2	126453	4p16.1-p15.3	Psychiatric	1816	0	#NV	#NV
175	Autonomic nervous system dysfunction (3)	DRD4	126452	11p15.5	Psychiatric	1815	0	#NV	#NV
178	Azoospermia (3)	USP9Y, DFFRY	400005	Yq11.2	Endocrine	8287	0	#NV	#NV
178	Azoospermia due to perturbations of meiosis, 270960 (3)	SYCP3, SCP3, COR1	604759	12q23	Endocrine	50511	0	#NV	#NV
180	Bamforth-Lazarus syndrome, 241850 (3)	FOXE1, FKHL15, TITF2, TTF2	602617	9q22	Endocrine	2304	0	#NV	#NV
183	Bardet-Biedl syndrome 1, 209900 (3)	BBS1	209901	11q13	multiple	582	0	#NV	#NV
183	Bardet-Biedl syndrome 2, 209900 (3)	BBS2	606151	16q21	multiple	583	0	#NV	#NV
183	Bardet-Biedl syndrome 4, 209900 (3)	BBS4	600374	15q22.3-q23	multiple	585	0	#NV	#NV
183	Bardet-Biedl syndrome 6, 209900 (3)	MKKS, HMCS, KMS, MKS, BBS6	604896	20p12	multiple	8195	0	#NV	#NV
183	Bardet-Biedl syndrome, 209900 (3)	BBS7	607590	4q27	multiple	55212	0	#NV	#NV
183	Bardet-Biedl syndrome 1, modifier of, 209900 (3)	ARL6, BBS3	608845	3p12-q13	multiple	84100	0	#NV	#NV
183	Bardet-Biedl syndrome 3, 600151 (3)	ARL6, BBS3	608845	3p12-q13	multiple	84100	0	#NV	#NV
183	Bardet-Biedl syndrome 8, 209900 (3)	TTC8, BBS8	608132	14q32.1	multiple	123016	0	#NV	#NV
183	Bardet-Biedl syndrome 5, 209900 (3)	BBS5	603650	2q31	multiple	129880	0	#NV	#NV
187	Bartter syndrome, type 4, digenic, 602522 (3)	CLCNKA	602024	1p36	multiple	1187	0	#NV	#NV
187	Bartter syndrome, type 3, 607364 (3)	CLCNKB	602023	1p36	multiple	1188	0	#NV	#NV
187	Bartter syndrome, type 4, digenic, 602522 (3)	CLCNKB	602023	1p36	multiple	1188	0	#NV	#NV
187	Bartter syndrome, type 2, 241200 (3)	KCNJ1, ROMK1	600359	11q24	multiple	3758	0	#NV	#NV
187	Bartter syndrome, type 1, 601678 (3)	SLC12A1, NKCC2	600839	15q15-q21.1	multiple	6557	0	#NV	#NV
187	Bartter syndrome, type 4, 602522 (3)	BSND	606412	1p31	multiple	7809	0	#NV	#NV
190	B-cell non-Hodgkin lymphoma, high-grade (3)	BCL7A, BCL7	601406	12q24.1	Cancer	605	0	#NV	#NV
191	BCG infection, generalized familial (3)	IFNGR1	107470	6q23-q24	Immunological	3459	0	#NV	#NV
194	Beckwith-Wiedemann syndrome, 130650 (3)	CDKN1C, KIP2, BWS	600856	11p15.5	multiple	1028	0	#NV	#NV
194	Beckwith-Wiedemann syndrome, 130650 (3)	KCNQ10T1, LIT1	604115	11p15.5	multiple	10984	0	#NV	#NV
194	Beckwith-Wiedemann syndrome, 130650 (3)	NSD1, ARA267, STO	606681	5q35	multiple	64324	0	#NV	#NV
194	Beckwith-Wiedemann syndrome, 130650 (3)	H19, D11S813E, ASM1, BWS	103280	11p15.5	multiple	283120	0	#NV	#NV
196	Bernard-Soulier syndrome, 231200 (3)	GP1BA	606672	17pter-p12	Hematological	2811	0	#NV	#NV
196	Bernard-Soulier syndrome, type B, 231200 (3)	GP1BB	138720	22q11.2	Hematological	2812	0	#NV	#NV
196	Bernard-Soulier syndrome, type C (3)	GP9	173515	Chr.3	Hematological	2815	0	#NV	#NV
197	Beryllium disease, chronic, susceptibility to (3)	HLA-DPB1	142858	6p21.3	Unclassified	3115	0	#NV	#NV
199	Beta-ureidopropionase deficiency (3)	UPB1, BUP1	606673	22q11.2	Metabolic	51733	0	#NV	#NV
200	Bethlem myopathy, 158810 (3)	COL6A1, OPLL	120220	21q22.3	Muscular	1291	0	#NV	#NV
200	Bethlem myopathy, 158810 (3)	COL6A2	120240	21q22.3	Muscular	1292	0	#NV	#NV
200	Bethlem myopathy, 158810 (3)	COL6A3	120250	2q37	Muscular	1293	0	#NV	#NV
201	Bietti crystalline corneoretinal dystrophy, 210370 (3)	CYP4V2, BCD	608614	4q35.1	Ophthamological	285440	0	#NV	#NV
202	Bile acid malabsorption, primary (3)	SLC10A2, NTCP2	601295	13q33	Gastrointestinal	6555	0	#NV	#NV
203	Biotinidase deficiency, 253260 (3)	BTD	609019	3p25	Metabolic	686	0	#NV	#NV
204	Bipolar disorder, susceptibility to, 125480 (3)	XBP1, XBP2	194355	22q12	Psychiatric	7494	0	#NV	#NV
208	Blau syndrome, 186580 (3)	CARD15, NOD2, IBD1, CD, ACUG, PSORAS1	605956	16q12	multiple	64127	0	#NV	#NV
209	Bleeding due to platelet ADP receptor defect, 600515 (3)	P2RX1, P2X1	600845	17p13.3	Hematological	5023	0	#NV	#NV
209	Bleeding disorder due to defective thromboxane A2 receptor (3)	TBXA2R	188070	19p13.3	Hematological	6915	0	#NV	#NV
210	Blepharophimosis, epicanthus inversus, and ptosis, type 1, 110100 (3)	FOXL2, BPES, BPES1, PFRK, POF3	605597	3q23	multiple	668	0	#NV	#NV
210	Blepharophimosis, epicanthus inversus, and ptosis, type 2, 110100 (3)	FOXL2, BPES, BPES1, PFRK, POF3	605597	3q23	multiple	668	0	#NV	#NV
211	Blepharospasm, primary benign, 606798 (3)	DRD5, DRD1B, DRD1L2	126453	4p16.1-p15.3	Ophthamological	1816	0	#NV	#NV
213	Bloom syndrome, 210900 (3)	RECQL3, RECQ2, BLM, BS	604610	15q26.1	Cancer	641	0	#NV	#NV
214	Blue-cone monochromacy, 303700 (3)	OPN1MW, GCP, CBD, CBBM	303800	Xq28	Ophthamological	2652	0	#NV	#NV
214	Blue-cone monochromacy, 303700 (3)	OPN1LW, RCP, CBP, CBBM	303900	Xq28	Ophthamological	5956	0	#NV	#NV
216	Bombay phenotype (3)	FUT1, H, HH	211100	19q13.3	Hematological	2523	0	#NV	#NV
216	Bombay phenotype (3)	FUT2, SE	182100	19q13.3	Hematological	2524	0	#NV	#NV
218	Borjeson-Forssman-Lehmann syndrome, 301900 (3)	PHF6, BFLS	300414	Xq26.3	multiple	84295	0	#NV	#NV
220	Bosley-Salih-Alorainy syndrome, 601536 (3)	HOXA1, HOX1F, BSAS	142955	7p15.3	Neurological	3198	0	#NV	#NV
224	Brachydactyly, type A2, 112600 (3)	BMPR1B, ALK6	603248	4q23-q24	Skeletal	658	0	#NV	#NV
224	Brachydactyly, type D, 113200 (3)	HOXD13, HOX4I, SPD	142989	2q31-q32	Skeletal	3239	0	#NV	#NV
224	Brachydactyly, type E, 113300 (3)	HOXD13, HOX4I, SPD	142989	2q31-q32	Skeletal	3239	0	#NV	#NV
224	Brachydactyly, type A1, 112500 (3)	IHH, BDA1	600726	2q33-q35	Skeletal	3549	0	#NV	#NV
224	Brachydactyly, type B1, 113000 (3)	ROR2, BDB1, BDB, NTRKR2	602337	9q22	Skeletal	4920	0	#NV	#NV
224	Brachydactyly, type C, 113100 (3)	GDF5, CDMP1	601146	20q11.2	Skeletal	8200	0	#NV	#NV
225	Bradyopsia, 608415 (3)	RGS9, PERRS	604067	17q23-q24	Ophthamological	8787	0	#NV	#NV
225	Bradyopsia, 608415 (3)	R9AP, RGS9, PERRS	607814	19q13.11	Ophthamological	342880	0	#NV	#NV
231	Brody myopathy, 601003 (3)	ATP2A1, SERCA1	108730	16p12	Muscular	487	0	#NV	#NV
233	Bruck syndrome 2, 609220 (3)	PLOD2	601865	3q23-q24	Unclassified	5352	0	#NV	#NV
235	Brunner syndrome (3)	MAOA	309850	Xp11.23	Unclassified	4128	0	#NV	#NV
237	Burkitt lymphoma, 113970 (3)	MYC	190080	8q24.12-q24.13	Cancer	4609	0	#NV	#NV
238	Buschke-Ollendorff syndrome, 166700 (3)	LEMD3, MAN1	607844	12q14	multiple	23592	0	#NV	#NV
254	Calcinosis, tumoral, 211900 (3)	GALNT3	601756	2q24-q31	Bone	2591	0	#NV	#NV
254	Calcinosis, tumoral, 211900 (3)	FGF23, ADHR, HPDR2, PHPTC	605380	12p13.3	Bone	8074	0	#NV	#NV
255	Campomelic dysplasia, 114290 (3)	SOX9, CMD1, SRA1	608160	17q24.3-q25.1	Skeletal	6662	0	#NV	#NV
255	Campomelic dysplasia with autosomal sex reversal, 114290 (3)	SOX9, CMD1, SRA1	608160	17q24.3-q25.1	Skeletal	6662	0	#NV	#NV
256	Camptodactyly-arthropathy-coxa vara-pericarditis syndrome, 208250 (3)	PRG4, CACP, MSF, SZP, HAPO	604283	1q24-q25	Skeletal	10216	0	#NV	#NV
257	Camurati-Engelmann disease, 131300 (3)	TGFB1, DPD1, CED	190180	19q13.1	Skeletal	7040	0	#NV	#NV
258	Canavan disease, 271900 (3)	ASPA	608034	17pter-p13	Metabolic	443	0	#NV	#NV
262	Carbamoylphosphate synthetase I deficiency, 237300 (3)	CPS1	608307	2q35	Metabolic	1373	0	#NV	#NV
263	Carbohydrate-deficient glycoprotein syndrome, type II, 212066 (3)	MGAT2, CDGS2	602616	14q21	Metabolic	4247	0	#NV	#NV
263	Carbohydrate-deficient glycoprotein syndrome, type Ib, 602579 (3)	MPI, PMI1	154550	15q22-qter	Metabolic	4351	0	#NV	#NV
263	Carbohydrate-deficient glycoprotein syndrome, type I, 212065 (3)	PMM2, CDG1	601785	16p13.3-p13.2	Metabolic	5373	0	#NV	#NV
264	Carboxypeptidase N deficiency, 212070 (3)	CPN1, SCPN, CPN	603103	10q24.2	Hematological	1369	0	#NV	#NV
267	Cardioencephalomyopathy, fatal infantile, due to cytochrome c oxidase deficiency, 604377 (3)	SCO2	604272	22q13	Cardiovascular	9997	0	#NV	#NV
271	Carnitine-acylcarnitine translocase deficiency (3)	SLC25A20, CACT, CAC	212138	3p21.31	Metabolic	788	0	#NV	#NV
272	Carnitine deficiency, systemic primary, 212140 (3)	SLC22A5, OCTN2, CDSP, SCD	603377	5q31.1	Metabolic	6584	0	#NV	#NV
276	Cartilage-hair hypoplasia, 250250 (3)	RMRP, RMRPR, CHH	157660	9p21-p12	Skeletal	6023	0	#NV	#NV
279	Cavernous malformations of CNS and retina, 116860 (3)	CCM1, CAM, KRIT1	604214	7q11.2-q21	Cardiovascular	889	0	#NV	#NV
283	CD59 deficiency (3)	CD59, MIC11	107271	11p13	Immunological	966	0	#NV	#NV
284	CD8 deficiency, familial, 608957 (3)	CD8A	186910	2p12	Immunological	925	0	#NV	#NV
292	Cerebrooculofacioskeletal syndrome, 214150 (3)	ERCC2, EM9	126340	19q13.2-q13.3	multiple	2068	0	#NV	#NV
292	Cerebrooculofacioskeletal syndrome, 214150 (3)	ERCC5, XPG	133530	13q33	multiple	2073	0	#NV	#NV
292	Cerebrooculofacioskeletal syndrome 214150 (3)	ERCC6, CKN2, COFS, CSB	609413	10q11	multiple	2074	0	#NV	#NV
293	Cerebrotendinous xanthomatosis, 213700 (3)	CYP27A1, CYP27, CTX	606530	2q33-qter	Metabolic	1593	0	#NV	#NV
294	Cerebrovascular disease, occlusive (3)	SERPINA3, AACT, ACT	107280	14q32.1	Unclassified	12	0	#NV	#NV
295	Ceroid lipofuscinosis, neuronal-1, infantile, 256730 (3)	PPT1, CLN1	600722	1p32	Neurological	5538	0	#NV	#NV
296	Ceroid-lipofuscinosis, neuronal 2, classic late infantile, 204500 (3)	CLN2	607998	11p15.5	Neurological	1200	0	#NV	#NV
296	Ceroid-lipofuscinosis, neuronal-3, juvenile, 204200 (3)	CLN3, BTS	607042	16p12.1	Neurological	1201	0	#NV	#NV
296	Ceroid-lipofuscinosis, neuronal-5, variant late infantile, 256731 (3)	CLN5	608102	13q21.1-q32	Neurological	1203	0	#NV	#NV
296	Ceroid lipofuscinosis, neuronal 8, 600143 (3)	CLN8, EPMR	607837	8pter-p22	Neurological	2055	0	#NV	#NV
296	Ceroid lipofuscinosis, neuronal, variant juvenile type, with granular osmiophilic deposits (3)	PPT1, CLN1	600722	1p32	Neurological	5538	0	#NV	#NV
296	Ceroid-lipofuscinosis, neuronal-6, variant late infantile, 601780 (3)	CLN6	606725	15q21-q23	Neurological	54982	0	#NV	#NV
299	CETP deficiency, 607322 (3)	CETP	118470	16q21	Metabolic	1071	0	#NV	#NV
300	Chanarin-Dorfman syndrome, 275630 (3)	ABHD5, CGI58, IECN2, NCIE2	604780	3p21	Metabolic	51099	0	#NV	#NV
302	CHARGE syndrome, 214800 (3)	CHD7	608892	8q12.1	multiple	55636	0	#NV	#NV
303	Char syndrome, 169100 (3)	TFAP2B, CHAR	601601	6p12	multiple	7021	0	#NV	#NV
304	Chediak-Higashi syndrome, 214500 (3)	CHS1, LYST	606897	1q42.1-q42.2	multiple	1130	0	#NV	#NV
305	Cherubism, 118400 (3)	SH3BP2, CRPM	602104	4p16.3	Unclassified	6452	0	#NV	#NV
306	CHILD syndrome, 308050 (3)	NSDHL	300275	Xq28	Developmental	50814	0	#NV	#NV
307	Chitotriosidase deficiency (3)	CHIT	600031	1q31-q32	Metabolic	1118	0	#NV	#NV
308	Chloride diarrhea, congenital, Finnish type, 214700 (3)	SLC26A3, DRA, CLD	126650	7q22-q31.1	Gastrointestinal	1811	0	#NV	#NV
309	Cholelithiasis, 600803 (3)	ABCB4, PGY3, MDR3	171060	7q21.1	Gastrointestinal	5244	0	#NV	#NV
310	Cholestasis, benign recurrent intrahepatic, 243300 (3)	ATP8B1, FIC1, BRIC, PFIC1	602397	18q21	Gastrointestinal	5205	0	#NV	#NV
310	Cholestasis, progressive familial intrahepatic 1, 211600 (3)	ATP8B1, FIC1, BRIC, PFIC1	602397	18q21	Gastrointestinal	5205	0	#NV	#NV
310	Cholestasis, familial intrahepatic, of pregnancy, 147480 (3)	ABCB4, PGY3, MDR3	171060	7q21.1	Gastrointestinal	5244	0	#NV	#NV
310	Cholestasis, progressive familial intrahepatic 3, 602347 (3)	ABCB4, PGY3, MDR3	171060	7q21.1	Gastrointestinal	5244	0	#NV	#NV
310	Cholestasis, progressive familial intrahepatic 2, 601847 (3)	ABCB11, BSEP, SPGP, PFIC2	603201	2q24	Gastrointestinal	8647	0	#NV	#NV
310	Cholestasis, progressive familial intrahepatic 4, 607765 (3)	HSD3B7, PFIC4	607764	16p12-p11.2	Gastrointestinal	80270	0	#NV	#NV
313	Cholesteryl ester storage disease (3)	LIPA	278000	10q24-q25	Metabolic	3988	0	#NV	#NV
314	Chondrocalcinosis 2, 118600 (3)	ANKH, HANK, ANK, CMDJ, CCAL2, CPPDD	605145	5p15.2-p14.1	Connective tissue disorder	56172	0	#NV	#NV
315	Chondrodysplasia punctata, X-linked recessive, 302950 (3)	ARSE, CDPX1, CDPXR	300180	Xp22.3	Connective tissue disorder	415	0	#NV	#NV
315	Chondrodysplasia punctata, rhizomelic, type 2, 222765 (3)	GNPAT, DHAPAT	602744	1q42	Connective tissue disorder	8443	0	#NV	#NV
315	Chondrodysplasia punctata, X-linked dominant, 302960 (3)	EBP, CDPX2, CPXD, CPX	300205	Xp11.23-p11.22	Connective tissue disorder	10682	0	#NV	#NV
316	Chondrosarcoma, extraskeletal myxoid (3)	EWSR1, EWS	133450	22q12	Cancer	2130	0	#NV	#NV
316	Chondrosarcoma, 215300 (3)	EXT1	608177	8q24.11-q24.13	Cancer	2131	0	#NV	#NV
316	Chondrosarcoma, extraskeletal myxoid (3)	CSMF	600542	9q22	Cancer	8013	0	#NV	#NV
318	Chorea, hereditary benign, 118700 (3)	TITF1, NKX2A, TTF1	600635	14q13	Neurological	7080	0	#NV	#NV
319	Choreoacanthocytosis, 200150 (3)	VPS13A, CHAC	605978	9q21	Neurological	23230	0	#NV	#NV
320	Choreoathetosis, hypothyroidism, and respiratory distress (3)	TITF1, NKX2A, TTF1	600635	14q13	multiple	7080	0	#NV	#NV
323	Choroideremia, 303100 (3)	CHM, TCD	300390	Xq21.2	Ophthamological	1121	0	#NV	#NV
326	Chromosome 22q13.3 deletion syndrome, 606232 (3)	PSAP2, PROSAP2, KIAA1650	606230	22q13.3	multiple	85358	0	#NV	#NV
327	Chronic granulomatous disease, autosomal, due to deficiency of CYBA, 233690 (3)	CYBA	608508	16q24	Immunological	1535	0	#NV	#NV
327	Chronic granulomatous disease, X-linked, 306400 (3)	CYBB, CGD	300481	Xp21.1	Immunological	1536	0	#NV	#NV
327	Chronic granulomatous disease due to deficiency of NCF-1, 233700 (3)	NCF1	608512	7q11.23	Immunological	4687	0	#NV	#NV
327	Chronic granulomatous disease due to deficiency of NCF-2, 233710 (3)	NCF2	608515	1q25	Immunological	4688	0	#NV	#NV
328	Chudley-Lowry syndrome, 309490 (3)	ATRX, XH2, XNP, MRXS3, SHS	300032	Xq13	multiple	546	0	#NV	#NV
329	Chylomicronemia syndrome, familial (3)	LPL, LIPD	238600	8p22	Metabolic	4023	0	#NV	#NV
330	Chylomicron retention disease, 246700 (3)	SARA2, SAR1B, CMRD	607690	5q31.1	Gastrointestinal	51128	0	#NV	#NV
330	Chylomicron retention disease with Marinesco-Sjogren syndrome, 607692 (3)	SARA2, SAR1B, CMRD	607690	5q31.1	Gastrointestinal	51128	0	#NV	#NV
331	Ciliary dyskinesia, primary, 3 608644 (3)	DNAH5, HL1, PCD, CILD3	603335	5p15-p14	Respiratory	1767	0	#NV	#NV
331	Ciliary dyskinesia, primary, 1, 242650 (3)	DNAI1, CILD1, ICS, PCD	604366	9p21-p13	Respiratory	27019	0	#NV	#NV
332	CINCA syndrome, 607115 (3)	CIAS1, C1orf7, FCU, FCAS	606416	1q44	multiple	114548	0	#NV	#NV
334	Cirrhosis, cryptogenic (3)	KRT8	148060	12q13	Gastrointestinal	3856	0	#NV	#NV
334	Cirrhosis, noncryptogenic, susceptibility to, 215600 (3)	KRT8	148060	12q13	Gastrointestinal	3856	0	#NV	#NV
334	Cirrhosis, cryptogenic (3)	KRT18	148070	12q13	Gastrointestinal	3875	0	#NV	#NV
334	Cirrhosis, noncryptogenic, susceptibility to, 215600 (3)	KRT18	148070	12q13	Gastrointestinal	3875	0	#NV	#NV
334	Cirrhosis, North American Indian childhood type, 604901 (3)	CIRH1A, NAIC, TEX292, KIAA1988	607456	16q22	Gastrointestinal	84916	0	#NV	#NV
335	Citrullinemia, 215700 (3)	ASS	603470	9q34	Metabolic	445	0	#NV	#NV
335	Citrullinemia, adult-onset type II, 603471 (3)	SLC25A13, CTLN2	603859	7q21.3	Metabolic	10165	0	#NV	#NV
335	Citrullinemia, type II, neonatal-onset, 605814 (3)	SLC25A13, CTLN2	603859	7q21.3	Metabolic	10165	0	#NV	#NV
337	Cleidocranial dysplasia, 119600 (3)	RUNX2, CBFA1, PEBP2A1, AML3	600211	6p21	Skeletal	860	0	#NV	#NV
339	Cockayne syndrome, type A, 216400 (3)	ERCC8, CKN1, CSA	609412	5q12	multiple	1161	0	#NV	#NV
339	Cockayne syndrome, type B, 133540 (3)	ERCC6, CKN2, COFS, CSB	609413	10q11	multiple	2074	0	#NV	#NV
340	Codeine sensitivity (3)	CYP2D@, CYP2D, P450C2D	124030	22q13.1	Metabolic	1565	0	#NV	#NV
342	Cohen syndrome, 216550 (3)	COH1	607817	8q22-q23	multiple	157680	0	#NV	#NV
343	Colchicine resistance (3)	ABCB1, PGY1, MDR1	171050	7q21.1	Unclassified	5243	0	#NV	#NV
344	Cold-induced autoinflammatory syndrome, familial, 120100 (3)	CIAS1, C1orf7, FCU, FCAS	606416	1q44	Immunological	114548	0	#NV	#NV
348	Colorblindness, tritan (3)	OPN1SW, BCP, CBT	190900	7q31.3-q32	Ophthamological	611	0	#NV	#NV
348	Colorblindness, deutan (3)	OPN1MW, GCP, CBD, CBBM	303800	Xq28	Ophthamological	2652	0	#NV	#NV
348	Colorblindness, protan (3)	OPN1LW, RCP, CBP, CBBM	303900	Xq28	Ophthamological	5956	0	#NV	#NV
350	Combined factor V and VIII deficiency, 227300 (3)	LMAN1, ERGIC53, F5F8D, MCFD1	601567	18q21.3-q22	Hematological	3998	0	#NV	#NV
[truncated: 933 more rows]
