# Supplementary material for: The Interplay between Microscopic and Mesoscopic Structures in Complex Networks
Source: PLoS One. 2011 Aug 1;6(8):e21282. doi: 10.1371/journal.pone.0021282 (PMC3148213; doi:10.1371/journal.pone.0021282)
Supplement: Dataset S3 — The gene disease associations added to the OMIM database after Dec. 2005. (TXT) [file pone.0021282.s004.txt]

# Disorder name	Gene symbols	2005 Disease_ID	2005 Entrez_ID		i	mu	new/repeated
Spinocerebellarataxia-10,603516(3)	ATXN10, SCA10	1428	25814		0	854	repeat
Leukemia,acutelymphocytic,613065(3)	BCR, CML, PHL, ALL	886	613		2	34	repeat
Leukemia,acutepromyelocytic,STAT5B/RARAtype(3)	STAT5B	886	6777		2	517	repeat
Retinitispigmentosa-40(3)	PDE6B, PDEB, RP40, CSNBAD2	1316	5158		3	328	repeat
Retinitispigmentosa-50,613194(3)	BEST1, VMD2, ARB, RP50	1316	7439		3	412	new
Retinitispigmentosa-50,613194(3)	BEST1, VMD2, ARB, RP50	1316	7439		3	412	new
Retinitispigmentosa-39,268000(3)	USH2A, RP39	1316	7399		3	423	repeat
Retinitispigmentosa-49(3)	CNGA1, CNCG1, RP49	1316	1259		3	520	repeat
Retinitispigmentosa-45,268000(3)	CNGB1, CNCG3L, CNCG2, RP45	1316	1258		3	521	repeat
Retinitispigmentosa-43(3)	PDE6A, PDEA, RP43	1316	5145		3	535	repeat
Retinitispigmentosa-41,612095(3)	PROM1, PROML1, AC133, RP41, CORD12, CD133, MCDR2, STGD4	1316	8842		3	634	new
Retinitispigmentosa-3,300029(3)	RPGR, RP3, CRD, RP15, COD1, CORDX1	1316	6103		3	678	repeat
Retinitispigmentosa-3,300029(3)	RPGR, RP3, CRD, RP15, COD1, CORDX1	1316	6103		3	678	repeat
Retinitispigmentosa-44(3)	RGR, RP44	1316	5995		3	736	repeat
Retinitispigmentosa-2,312600(3)	RP2	1316	6102		3	787	repeat
Retinitispigmentosa-38,268000(3)	MERTK, RP38	1316	10461		3	788	repeat
Retinitispigmentosa-37,611131(3)	NR2E3, PNR, ESCS, RP37	1316	10002		3	790	repeat
Retinitispigmentosa-7,digenic(3)	ROM1, ROSP1, RP7	1316	6094		3	791	repeat
Retinitispigmentosa,juvenile,613341(3)	LRAT, LCA14	1316	9227		3	794	new
Renaltubularacidosis,distal,AD,179800(3)	SLC4A1, AE1, EPB3	7308	6521		4	63	repeat
Renaltubularacidosis,distal,AD,179800(3)	SLC4A1, AE1, EPB3	7308	6521		4	63	repeat
Cardiomyopathy,hypertrophic6,withWPW,600858(3)	PRKAG2, WPWS, CMH6	268	51422		8	29	repeat
Cardiomyopathy,dilated,1E,601154(3)	SCN5A, LQT3, VF1, HB1, SSS1, CMD1E, CDCD2	268	6331		8	51	new
Cardiomyopathy,dilated,1V(3)	PSEN2, AD4, STM2	268	5664		8	162	new
Cardiomyopathy,dilated,1U(3)	PSEN1, AD3	268	5663		8	164	new
Cardiomyopathy,dilated,115200(3)(?)	MYBPC3, CMH4	268	4607		8	259	repeat
Cardiomyopathy,familialrestrictive,3,612422(3)	TNNT2, CMH2, CMD1D, RCM3	268	7139		8	260	repeat
Cardiomyopathy,dilated,1S(3)	MYH7, CMH1, MPD1, CMD1S, SPMM, SPMD	268	4625		8	261	repeat
Cardiomyopathy,dilated,1EE,613252(3)	MYH6, ASD3, MYHCA, CMD1EE, CMH14	268	4624		8	262	repeat
Cardiomyopathy,dilated,1EE,613252(3)	MYH6, ASD3, MYHCA, CMD1EE, CMH14	268	4624		8	262	repeat
Cardiomyopathy,dilated,1G,604145(3)	TTN, CMD1G, TMD, LGMD2J, MPRM, HMERF, EOMFC	268	7273		8	263	repeat
Cardiomyopathy,dilated,1FF,613286(3)	TNNI3, CMH7, CMD2A, RCM1, CMD1FF	268	7137		8	264	repeat
Cardiomyopathy,dilated,1FF,613286(3)	TNNI3, CMH7, CMD2A, RCM1, CMD1FF	268	7137		8	264	repeat
Cardiomyopathy,dilated,1FF,613286(3)	TNNI3, CMH7, CMD2A, RCM1, CMD1FF	268	7137		8	264	repeat
Cardiomyopathy,dilated,1Z,611879(3)	TNNC1, CMD1Z, CMH13	268	7134		8	265	repeat
Cardiomyopathy,dilated,1Z,611879(3)	TNNC1, CMD1Z, CMH13	268	7134		8	265	repeat
Cardiomyopathy,familialhypertrophic,12,612124(3)	CSRP3, CRP3, CLP, CMD1M, CMH12	268	8048		8	267	repeat
Cardiomyopathy,dilated,1P,609909(3)	PLN, PLB, CMD1P	268	5350		8	268	repeat
Cardiomyopathy,dilated,1R(3)	ACTC1, CMD1R, CMH11, ASD5	268	70		8	269	repeat
Cardiomyopathy,dilated,1R(3)	ACTC1, CMD1R, CMH11, ASD5	268	70		8	269	repeat
Cardiomyopathy,dilated,1O,608569(3)	ABCC9, SUR2, CMD1O	268	10060		8	270	repeat
Cardiomyopathy,dilated,1Y,611878(3)	TPM1, CMH3, CMD1Y	268	7168		8	272	repeat
Cardiomyopathy,dilated,3B,302045(3)	DMD, BMD, CMD3B	268	1756		8	275	repeat
Cardiomyopathy,dilated,3A,300069(3)	TAZ, EFE2, BTHS, CMD3A, LVNCX	268	6901		8	279	repeat
Cardiomyopathy,dilated,1X,611615(3)	FKTN, FCMD, CMD1X, LGMD2M	268	2218		8	304	new
Deafness,X-linked2,304400(3)	POU3F4, DFN3, DFNX2	406	5456		9	37	repeat
Deafness,autosomaldominant3B,612643(3)	GJB6, CX30, DFNA3B, HED, ED2, DFNB1B	406	10804		9	253	repeat
Deafness,autosomaldominant3B,612643(3)	GJB6, CX30, DFNA3B, HED, ED2, DFNB1B	406	10804		9	253	repeat
Deafness,autosomaldominant3B,612643(3)	GJB6, CX30, DFNA3B, HED, ED2, DFNB1B	406	10804		9	253	repeat
Deafness,autosomaldominant3A,601544(3)	GJB2, CX26, DFNB1A, PPK, DFNA3A, KID, HID	406	2706		9	312	repeat
Deafness,autosomaldominant3A,601544(3)	GJB2, CX26, DFNB1A, PPK, DFNA3A, KID, HID	406	2706		9	312	repeat
Deafness,autosomaldominant2B,612644(3)	GJB3, CX31, DFNA2B	406	2707		9	338	repeat
Deafness,autosomaldominant2B,612644(3)	GJB3, CX31, DFNA2B	406	2707		9	338	repeat
Deafness,autosomaldominant2A,600101(3)	KCNQ4, DFNA2A	406	9132		9	390	repeat
Deafness,nonsyndromic(3)(?)	KIAA1199	406	57214		9	391	repeat
Deafness,autosomalrecessive53,609706(3)	COL11A2, STL3, DFNA13, DFNB53	406	1302		9	417	repeat
Deafness,autosomaldominant5,600994(3)	DFNA5	406	1687		9	476	repeat
Deafness,autosomaldominant8/12,601543(3)	TECTA, DFNA8, DFNA12, DFNB21	406	7007		9	478	repeat
Deafness,neurosensory,withoutvestibularinvolvement,autosomaldominant(3)	ESPN	406	83715		9	486	repeat
Ovariancancer,167000(3)	CTNNB1	1170	1499		12	9	repeat
Ovariancancer,somatic,604370(3)	PIK3CA	1170	5290		12	16	repeat
Pancreaticcancer,613347(3)	BRCA2, FANCD1, BROVCA2, GLM3, PNCA2	1178	675		14	19	repeat
Nightblindness,congenitalstationery,autosomaldominant1,610445(3)	RHO, RP4, OPN2, CSNBAD1	1110	6010		20	30	repeat
Nightblindness,congenitalstationary,X-linked,type2A,300071(3)	CACNA1F, CSNB2, CORDX3, CSNB2A, AIED, OA2	1110	778		20	327	repeat
Nightblindness,congenitalstationary,autosomaldominant2,163500(3)	PDE6B, PDEB, RP40, CSNBAD2	1110	5158		20	328	repeat
Nightblindness,congenitalstationary,autosomaldominant3,610444(3)	GNAT1, CSNBAD3	1110	2779		20	329	repeat
Lissencephaly,X-linked2,300215(3)	ARX, ISSX, PRTS, MRXS1, MRX36, MRX54, MRX43, MRX87, MRX29, MRX32	908	170302		23	31	repeat
Mentalretardation,X-linked36/43/54,300419(3)	ARX, ISSX, PRTS, MRXS1, MRX36, MRX54, MRX43, MRX87, MRX29, MRX32	990	170302		25	31	repeat
Mentalretardation,X-linked,withcerebellarhypoplasiaanddistinctivefacialappearance,300486(3)	OPHN1, MRX60	990	4983		25	41	repeat
Mentalretardation,X-linked,21/34,300143(3)	IL1RAPL1, IL1R8, MRX21, MRX34	990	11141		25	321	repeat
Mentalretardation,X-linked,syndromic,JARID1C-related,300534(3)	KDM5C, SMCX, MRXSJ, DXS1272E, XE169, JARID1C	990	8242		25	413	repeat
Mentalretardation,X-linked,300495(3)	NLGN4, KIAA1260, AUTSX2, ASPGX2	990	57502		25	601	repeat
Mentalretardation,X-linked58,300210(3)	TM4SF2, MXS1, A15, MRX58	990	7102		25	692	repeat
Mentalretardation,X-linked-89(3)	ZNF41, MRX89	990	7592		25	737	repeat
Mentalretardation,X-linked,Lubstype,300260(3)	MECP2, RTT, PPMX, MRX16, MRX79, AUTSX3, MRXSL, MRXS13, MRX79, MRX16	990	4204		25	740	repeat
Mentalretardation,X-linked,Lubstype,300260(3)	MECP2, RTT, PPMX, MRX16, MRX79, AUTSX3, MRXSL, MRXS13, MRX79, MRX16	990	4204		25	740	repeat
Mentalretardation,X-linked,FRAXEtype,309548(3)	AFF2, FMR2, FRAXE, MRX2	990	2334		25	768	repeat
Mentalretardation,autosomalrecessive2A,607417(3)	CRBN, MRT2A	990	51185		25	769	repeat
Mentalretardation,X-linked-88(3)	AGTR2, MRX88	990	186		25	770	repeat
Mentalretardation,X-linked-90(3)	DLG3, NEDLG, SAP102, MRX90	990	1741		25	771	repeat
Mentalretardation,autosomalrecessive1,249500(3)	PRSS12, BSSP3, MRT1	990	8492		25	774	repeat
Bloodgroup,Aubergersystem,111200(3)	LU, AU, BCAM	212	4059		31	890	repeat
Bloodgroup,Aubergersystem,111200(3)	LU, AU, BCAM	212	4059		31	890	repeat
Bloodgroup,Aubergersystem,111200(3)	LU, AU, BCAM	212	4059		31	890	repeat
Hirschsprungdisease,susceptibilityto,2,600155(3)	EDNRB, HSCR2, ABCDS, WS4A	681	1910		33	36	repeat
Hirschsprungdisease,susceptibilityto,4,142623(3)	EDN3, WS4B, HSCR4	681	1908		33	177	repeat
Colorectalcancer,susceptibilityto,114500(3)	CCND1, PRAD1, BCL1	346	595		35	187	repeat
Coloncancer,hereditarynonpolyposis,type7(3)	MLH3, HNPCC7	346	27030		35	407	repeat
Breast-ovariancancer,familial,1,604370(3)	BRCA1, PSCP, BROVCA1	228	672		36	10	repeat
Breast-ovariancancer,familial,2,612555(3)	BRCA2, FANCD1, BROVCA2, GLM3, PNCA2	228	675		36	19	repeat
Breastcancer,poorsurvivalafterchemotherapyfor(3)	NQO1, DIA4, NMOR1	228	1728		36	145	new
Breastcancer,invasiveductal,114480(3)	RAD54L, HR54, HRAD54	228	8438		36	288	repeat
Breastcancer,protectionagainst,114480(3)	CASP8, MCH5, ALPS2B	228	841		36	783	new
Cone-roddystrophy3,604116(3)	ABCA4, ABCR, STGD1, FFM, RP19, CORD3, ARMD2	352	24		38	43	repeat
Cone-roddystrophy13,608194(3)	RPGRIP1, LCA6, CORD13	352	57096		38	95	repeat
Cone-roddystrophy,X-linked,3,300476(3)	CACNA1F, CSNB2, CORDX3, CSNB2A, AIED, OA2	352	778		38	327	new
Cone-roddystrophy12,612657(3)	PROM1, PROML1, AC133, RP41, CORD12, CD133, MCDR2, STGD4	352	8842		38	634	new
Cone-roddystrophy-1,304020(3)	RPGR, RP3, CRD, RP15, COD1, CORDX1	352	6103		38	678	repeat
Stargardtdisease4,603786(3)	PROM1, PROML1, AC133, RP41, CORD12, CD133, MCDR2, STGD4	1439	8842		39	634	new
Maculardystrophy,patterned,169150(3)	PRPH2, DS, RP7, PRPH, AVMD, AOFMD, CACD2	2937	5961		40	562	repeat
Maculardystrophy,retinal,2,608051(3)	PROM1, PROML1, AC133, RP41, CORD12, CD133, MCDR2, STGD4	2937	8842		40	634	new
Lipodystrophy,familialpartial,type3,604367(3)	PPARG, PPARG1, PPARG2, CIMT1, GLM1	902	5468		41	47	repeat
Anemia,X-linked,withoutthrombocytopenia(3)	GATA1, GF1, ERYF1, NFE1, XLTT	110	2623		42	496	new
Anemia,sideroblastic,X-linked,300751(3)	ALAS2, ANH1, ASB	110	212		42	851	repeat
Squamouscellcarcinoma,headandneck,275355(3)	ING1	1437	3621		43	50	repeat
Squamouscellcarcinoma,headandneck,275355(3)	TNFRSF10B, DR5, TRAILR2	1437	8795		43	877	repeat
Schizophrenia,susceptibilityto,604906(3)	DISC1, SCZD9	1359	27185		52	154	repeat
Schizophrenia,susceptibilityto,4,600850(3)	PRODH, PRODH2, SCZD4	1359	5625		52	566	repeat
Epilepsy,myoclonic,withmentalretardationandspasticity,300432(3)	ARX, ISSX, PRTS, MRXS1, MRX36, MRX54, MRX43, MRX87, MRX29, MRX32	495	170302		53	31	new
Epilepsy,idiopathicgeneralized,susceptibilityto,9,607682(3)	CACNB4, EJM6, EA5, EIG9	495	785		53	381	repeat
Epilepsy,idiopathicgeneralized,susceptibilityto,9,607682(3)	CACNB4, EJM6, EA5, EIG9	495	785		53	381	repeat
Epilepsy,idiopathicgeneralized,susceptibilityto,8,612899(3)	CASR, HHC1, PCAR1, FIH, EIG8	495	846		53	703	new
Epilepsy,childhoodabsence,susceptibilityto,5,612269(3)	GABRB3, ECA5	495	2562		53	806	new
Epilepsy,juvenileabsence,susceptibilityto,1,607631(3)	EFHC1, FLJ10466, EJM1, JAE, EJA1	495	114327		53	822	new
Epilepsy,childhoodabsence,susceptibilityto,2,607681(3)	GABRG2, GEFSP3, CAE2, ECA2	495	2566		53	823	repeat
Epilepsy,childhoodabsence,susceptibilityto,2,607681(3)	GABRG2, GEFSP3, CAE2, ECA2	495	2566		53	823	repeat
Epilepsy,childhoodabsence,susceptibilityto,4,611136(3)	GABRA1, EJM5, ECA4	495	2554		53	857	repeat
Epilepsy,childhoodabsence,susceptibilityto,4,611136(3)	GABRA1, EJM5, ECA4	495	2554		53	857	repeat
Epilepsy,idiopathicgeneralized,susceptibilityto,600669(3)	ME2, ODS1	495	4200		53	863	repeat
Epilepsy,intractablechildhood,withgeneralizedtonic-clonicseizures,607208(3)	SCN1A, GEFSP2, SMEI, FEB3A	495	6323		53	865	repeat
Epilepsy,idiopathicgeneralized,susceptibilityto,11,607628(3)	CLCN2, EGMA, ECA2, EGI11, EJM8	495	1181		53	867	repeat
Epilepsy,idiopathicgeneralized,susceptibilityto,11,607628(3)	CLCN2, EGMA, ECA2, EGI11, EJM8	495	1181		53	867	repeat
Epilepsy,idiopathicgeneralized,susceptibilityto,11,607628(3)	CLCN2, EGMA, ECA2, EGI11, EJM8	495	1181		53	867	repeat
Elliptocytosis-2,130600(3)	SPTA1, EL2, SPH3, HS3, HPP	472	6708		54	62	repeat
Elliptocytosis-1,611804(3)	EPB41, EL1	472	2035		54	64	repeat
Amyotrophiclateralsclerosis4,juvenile,602433(3)	SETX, SCAR1, AOA2, ALS4	104	23064		55	223	new
Amyotrophiclateralsclerosis-Parkinsonism/dementiacomplex2(3)	DJ1, PARK7	104	11315		55	409	new
Ehlers-Danlossyndrome,cardiacvalvularform,225320(3)	COL1A2	470	1278		56	67	repeat
Ehlers-Danlossyndrome,cardiacvalvularform,225320(3)	COL1A2	470	1278		56	67	repeat
Ehlers-Danlossyndrome,typeVIIA,130060(3)	COL1A1	470	1277		56	68	repeat
Ehlers-Danlossyndrome,typeVIIA,130060(3)	COL1A1	470	1277		56	68	repeat
Emery-Dreifussmusculardystrophy,AR,181350(3)	LMNA, LMN1, EMD2, FPLD, CMD1A, HGPS, LGMD1B	474	4000		57	46	repeat
Endometrialcarcinoma,608089(3)	PTEN, MMAC1	479	5728		59	77	repeat
Opticatrophyanddeafness,125250(3)	OPA1, NTG, NPG	1144	4976		62	655	repeat
Lungcancer,resistanceto,211980(3)	CYP2A6, CYP2A3, CYP2A, P450C2A	918	1548		64	425	new
Lungcancer,protectionagainst,insmokers(3)	MPO	918	4353		64	587	new
Lungcancer,protectionagainst,211980(3)	CASP8, MCH5, ALPS2B	918	841		64	783	new
Keratosis,seborrheic,somatic,182000(3)	PIK3CA	847	5290		69	16	new
KeratosispalmoplantarisstriataII,612908(3)	DSP, KPPS2, PPKS2	847	1832		69	394	repeat
Ichthyosishistrix,Curth-MacklinPalmoplantarkeratoderma,nonepidermolytic,600962(3)	KRT1, EPPK, NEPPK, EHK	794	3848		70	100	repeat
Ichthyosis,X-linked,308100(3)	STS, ARSC1, ARSC, SSDD, XLI	794	412		70	492	repeat
Cataract,congenitalnuclear,autosomalrecessive3,611544(3)	CRYBB1, CATCN3	277	1414		76	110	repeat
Cataract,autosomaldominant,multipletypes1,611597(3)	BFSP2, CP49, CP47	277	8419		76	112	repeat
Cataract,congenital,autosomalrecessive(3)	CRYAA, CRYA1	277	1409		76	115	repeat
Cataract,posteriorpolar,4,610623(3)	PITX3, CTPP4	277	5309		76	116	repeat
Cataract,posteriorpolar,4,610623(3)	PITX3, CTPP4	277	5309		76	116	repeat
Cataract,congenital,ceruleantype,3,608983(3)	CRYGD, CRYG4, CCP	277	1421		76	117	repeat
Cataract,congenital,ceruleantype,3,608983(3)	CRYGD, CRYG4, CCP	277	1421		76	117	repeat
Cataract-microcorneasyndrome,116150(3)	GJA8, CX50, CAE1	277	2703		76	121	repeat
Cataract-microcorneasyndrome,116150(3)	GJA8, CX50, CAE1	277	2703		76	121	repeat
Cataract-microcorneasyndrome,116150(3)	GJA8, CX50, CAE1	277	2703		76	121	repeat
Charcot-Marie-Toothdisease,type2B1,605588(3)	LMNA, LMN1, EMD2, FPLD, CMD1A, HGPS, LGMD1B	301	4000		78	46	new
Charcot-Marie-Toothdisease,axonal,type2K,607831(3)	GDAP1, CMT4A, CMT2K, CMTRIA	301	54332		78	136	repeat
Charcot-Marie-Toothdisease,axonal,type2K,607831(3)	GDAP1, CMT4A, CMT2K, CMTRIA	301	54332		78	136	repeat
Charcot-Marie-Toothdisease,axonal,type2K,607831(3)	GDAP1, CMT4A, CMT2K, CMTRIA	301	54332		78	136	repeat
Charcot-Marie-Toothdisease,axonal,type2M,606482(3)	DNM2, CMTDIB, CMTDI1, CMT2M	301	1785		78	137	repeat
Charcot-Marie-Toothdisease,axonal,type2L,608673(3)	HSPB8, H11, E2IG1, DHMN2, CMT2L, HMN2A	301	26353		78	893	new
Ectodermal,dysplasia,anhidrotic,lymphedemaandimmunodeficiency,300301(3)	IKBKG, NEMO, FIP3, IP2, IPD2, AMCBX1	466	8517		80	141	repeat
Ectodermaldysplasia,anhidrotic,autosomaldominant,129490(3)	EDARADD, ED3, EDA3	466	128178		80	249	repeat
Ectodermaldysplasia,anhidrotic,autosomaldominant,129490(3)	EDARADD, ED3, EDA3	466	128178		80	249	repeat
Ectodermaldysplasia,anhidrotic,X-linked,305100(3)	ED1, EDA, HED, STHAGX1	466	1896		80	250	repeat
Ectodermaldysplasia,anhidrotic,withT-cellimmunodeficiency,612132(3)	NFKBIA, IKBA	466	4792		80	251	repeat
Ectodermaldysplasia,hidrotic,129500(3)	GJB6, CX30, DFNA3B, HED, ED2, DFNB1B	466	10804		80	253	repeat
Obesity,severe,susceptibilityto,BMIQ9,602025(3)	MC3R, BMIQ9	1126	4159		89	161	repeat
Obesity,adrenalinsufficiency,andredhairduetoPOMCdeficiency,609734(3)	POMC	1126	5443		89	222	repeat
Obesity,adrenalinsufficiency,andredhairduetoPOMCdeficiency,609734(3)	POMC	1126	5443		89	222	repeat
Obesity,susceptibilityto,BMIQ12,612362(3)	PCSK1, NEC1, PC1, PC3, BMIQ12	1126	5122		89	281	repeat
Obesity,susceptibilityto,BMIQ12,612362(3)	PCSK1, NEC1, PC1, PC3, BMIQ12	1126	5122		89	281	repeat
Obesity,susceptibilityto,BMIQ4,607447(3)	UCP2, BMIQ4	1126	7351		89	640	repeat
Obesity,susceptibilityto,BMIQ11,300306(3)	SLC6A14, OBX, BMIQ11	1126	11254		89	646	repeat
Polyposissyndrome,hereditarymixed,2,610069(3)	BMPR1A, ACVRLK3, ALK3	1245	657		90	581	repeat
Juvenilepolyposissyndrome,infantileform,174900(3)	BMPR1A, ACVRLK3, ALK3	833	657		91	581	new
Craniosynostosis,type1,123100(3)	TWIST1, ACS3, SCS, CRS1	383	7291		105	628	new
Basalcellcarcinoma,somatic(3)	SMOH, SMO	188	6608		109	439	repeat
ThrombophiliaduetoheparincofactorIIdeficiency,612356(3)	HCF2, HC2, SERPIND1	1497	3053		113	286	repeat
ThrombophiliaduetoHRGdeficiency,613116(3)	HRG	1497	3273		113	301	repeat
Thrombophilia,susceptibilityto,duetoactivatedproteinCresistance,188055(3)	F5	1497	2153		113	442	repeat
Thrombophilia,susceptibilityto,duetoactivatedproteinCresistance,188055(3)	F5	1497	2153		113	442	repeat
ThrombophiliaduetoproteinCdeficiency,autosomaldominant,176860(3)	PROC, PC	1497	5624		113	626	repeat
ThrombophiliaduetoproteinCdeficiency,autosomaldominant,176860(3)	PROC, PC	1497	5624		113	626	repeat
Autism,susceptibilityto,X-linked-1,300425(3)	NLGN3, ASPGX1, AUTSX1	173	54413		115	155	repeat
Autism,suseptibilityto,9,611015(3)	MET, AUTS9	173	4233		115	283	new
Autism,susceptibilityto,X-linked-2,300495(3)	NLGN4, KIAA1260, AUTSX2, ASPGX2	173	57502		115	601	repeat
Autism,susceptibilityto,X-linked-3,300496(3)	MECP2, RTT, PPMX, MRX16, MRX79, AUTSX3, MRXSL, MRXS13, MRX79, MRX16	173	4204		115	740	repeat
Ichthyosis,congenital,autosomalrecessive,612281(3)	ICHYN	793	348938		116	493	new
Ushersyndrome,type1D/Fdigenic,601067(3)	PCDH15, DFNB23, USH1F	1551	65217		117	465	repeat
Ushersyndrome,typeIID,611383(3)	WHRN, CIP98, KIAA1526, DFNB31, USH2D	1551	25861		117	482	new
Ushersyndrome,type1D/Fdigenic,601067(3)	CDH23, USH1D	1551	64072		117	484	repeat
Alzheimerdisease1,familial,104300(3)	APP, AAA, CVAP, AD1	98	351		120	384	repeat
Thyroidhormoneresistance,selectivepituitary,145650(3)	THRB, ERBA2, THR1, PRTH	3503	7068		123	656	repeat
Dementia,frontotemporal,withorwithoutparkinsonism,600274(3)	MAPT, MTBT1, DDPAC, MSTD	412	4137		125	17	repeat
Dementia,early-onsetprogressive,autosomalrecessive(3)	APP, AAA, CVAP, AD1	412	351		125	384	new
LongQTsyndrome-4,600919(3)	ANK2, LQT4	912	287		128	166	repeat
LongQTsyndrome,acquired,susceptibilityto(3)	KCNH2, LQT2, HERG, SQT1	912	3757		128	219	repeat
LongQTsyndrome-9,611818(3)	CAV3, LGMD1C, LQT9	912	859		128	266	new
Severecombinedimmunodeficiency,T-cellnegative,B-cell/naturalkillercell-positivetype,608971(3)	IL7R, IL7RA, CD127	1383	3575		129	169	repeat
Severecombinedimmunodeficiency,Tcell-negative,B-cell/naturalkiller-cellpositive,608971(3)	PTPRC, CD45, LCA	1383	5788		129	170	repeat
Severecombinedimmunodeficiency,Tcell-negative,B-cell/naturalkiller-cellpositive,608971(3)	CD3D, T3D	1383	915		129	172	repeat
Paragangliomas,familialnonchromaffin,1,withorwithoutdeafness,168000(3)	SDHD, PGL1	1186	6392		134	182	repeat
Pheochromocytoma,modifierof,171300(3)	GDNF	1218	2668		135	57	new
Asthma,diminishedresponsetoantileukotrienetreatmentin,600807(3)	ALOX5	153	240		138	183	repeat
Asthma,nocturnal,susceptibilityto,600807(3)	ADRB2	153	154		138	635	repeat
Stroke,ischemic,susceptibilityto,601367(3)	F5	1454	2153		141	442	new
Maplesyrupurinedisease,typeIb,248600(3)	BCKDHB, E1B	948	594		143	186	repeat
Maplesyrupurinedisease,typeII,248600(3)	DBT, BCATE2	948	1629		143	541	repeat
PseudohypoaldosteronismtypeII,145260(3)	WNK4, PRKWNK4, PHA2B	1281	65266		145	189	repeat
Cornealdystrophy,Fuchsendothelial,1,136800(3)	COL8A2, FECD1, PPCD2	362	1296		146	205	repeat
Cornealdystrophy,Fuchsendothelial,1,136800(3)	COL8A2, FECD1, PPCD2	362	1296		146	205	repeat
Cornealdystrophy,epithelialbasementmembrane,121820(3)	TGFBI, CSD2, CDGG1, CSD, BIGH3, CDG2, EBMD	362	7045		146	724	repeat
Osteosarcoma,259500(3)	TP53, P53, LFS1	1166	7157		151	20	repeat
Osteoporosis,postmenopausal,166710(3)	COL1A2	1163	1278		152	67	repeat
Epidermolysisbullosa,junctional,non-Herlitztype,226650(3)	ITGB4	493	3691		156	295	repeat
Epidermolysisbullosasimplex,Dowling-Mearatype,131760(3)	KRT14	493	3861		156	360	repeat
Epidermolysisbullosasimplex,Dowling-Mearatype,131760(3)	KRT14	493	3861		156	360	repeat
Epidermolysisbullosasimplex,Dowling-Mearatype,131760(3)	KRT14	493	3861		156	360	repeat
Epidermolysisbullosasimplexwithpyloricatresia,612138(3)	PLEC1, PLTN, EBS1	493	5339		156	709	repeat
Epidermolysisbullosa,junctional,non-Herlitztype,226650(3)	LAMC2, LAMNB2, LAMB2T	493	3918		156	716	repeat
Epidermolysisbullosa,junctional,non-Herlitztype,226650(3)	COL17A1, BPAG2	493	1308		156	835	repeat
Epidermolysisbullosasimplex,Dowling-Mearatype,131760(3)	KRT5, DDD	493	3852		156	860	repeat
Epidermolysisbullosasimplex,Dowling-Mearatype,131760(3)	KRT5, DDD	493	3852		156	860	repeat
Epidermolysisbullosasimplex,Dowling-Mearatype,131760(3)	KRT5, DDD	493	3852		156	860	repeat
Epidermolysisbullosasimplex,Dowling-Mearatype,131760(3)	KRT5, DDD	493	3852		156	860	repeat
Epidermolysisbullosa,junctional,non-Herlitztype,226650(3)	LAMB3	493	3914		156	861	repeat
Epiphysealdysplasia,multiple,6(3)	COL9A1, EDM6	496	1297		159	204	repeat
Epiphysealdysplasia,multiple,2,600204(3)	COL9A2, EDM2	496	1298		159	207	repeat
Epiphysealdysplasia,multiple,withmyopiaanddeafness,132450(3)	COL2A1	496	1280		159	306	new
Epiphysealdysplasia,multiple,4,226900(3)	SLC26A2, DTD, DTDST, D5S1708, EDM4	496	1836		159	606	repeat
Parkinsondisease6,earlyonset,605909(3)	PINK1, PARK6	1192	65018		169	570	repeat
Holoprosencephaly-7,610828(3)	PTCH1, NBCCS, BCNS, HPE7	689	5727		172	235	repeat
MODY,typeIV,606392(3)	IPF1, MODY4	1020	3651		178	342	repeat
Diabetes,type2,125853(3)	PPARG, PPARG1, PPARG2, CIMT1, GLM1	427	5468		179	47	repeat
Diabetesmellitus,insulin-dependent,22,612522(3)	CCR5, CMKBR5, CCCKR5, IDDM22	427	1234		179	231	new
Diabetesmellitus,permanentneonatal,606176(3)	INS, MODY10	427	3630		179	340	new
Diabetesmellitus,permanentneonatal,606176(3)	INS, MODY10	427	3630		179	340	new
Diabetesmellitus,gestational,125851(3)	GCK, HHF3	427	2645		179	341	repeat
Diabetesmellitus,gestational,125851(3)	GCK, HHF3	427	2645		179	341	repeat
Diabetesmellitus,gestational,125851(3)	GCK, HHF3	427	2645		179	341	repeat
Diabetesmellitus,insulin-dependent,susceptibilityto,601388(3)	CTLA4, IDDM12, CELIAC3, GRD4	427	1493		179	353	new
Diabetesmellitus,insulin-resistant,withacanthosisnigricans,610549(3)	INSR, HHF5	427	3643		179	403	repeat
Diabetesmellitus,type1,susceptibilityto,222100(3)	OAS1, OIAS	427	4938		179	411	new
Diabetesmellitus,noninsulin-dependent1,601283(3)	CAPN10, NIDDM1	427	11132		179	421	repeat
Diabetesmellitus,permanentneonatal,606176(3)	ABCC8, SUR, PHHI, SUR1, HHF1, TNDM2	427	6833		179	563	repeat
Diabetesmellitus,permanentneonatal,606176(3)	ABCC8, SUR, PHHI, SUR1, HHF1, TNDM2	427	6833		179	563	repeat
Diabetes,type2,susceptibilityto,125853(3)	GPD2	427	2820		179	597	repeat
Diabetesmellitus,transientneonatal,3,610582(3)	KCNJ11, BIR, PHHI, HHF2, TNDM3	427	3767		179	668	repeat
Diabetesmellitus,transientneonatal,3,610582(3)	KCNJ11, BIR, PHHI, HHF2, TNDM3	427	3767		179	668	repeat
Diabetes,type1,susceptibilityto,222100(3)	PTPN22, PEP, PTPN8, LYP	427	26191		179	671	repeat
Neutropenia,nonimmunechronicidiopathic,ofadults,607847(3)	GFI1, ZNF163, SCN2	1101	2672		180	246	repeat
Neutropenia,nonimmunechronicidiopathic,ofadults,607847(3)	GFI1, ZNF163, SCN2	1101	2672		180	246	repeat
Neutropenia,severecongenital,autosomaldominant1,202700(3)	ELANE, ELA2, SCN1	1101	1991		180	424	repeat
Musculardystrophy,limb-girdle,type1B,159001(3)	LMNA, LMN1, EMD2, FPLD, CMD1A, HGPS, LGMD1B	1040	4000		192	46	new
Musculardystrophy,congenital,plusmentalretardation,236670(3)	POMT1	1040	10585		192	303	repeat
Musculardystrophy,limb-girdle,type2M,611588(3)	FKTN, FCMD, CMD1X, LGMD2M	1040	2218		192	304	repeat
Musculardystrophy,congenital,duetoITGA7deficiency,613204(3)	ITGA7	1040	3679		192	432	new
Musculardystrophy,congenital,1C,606612(3)	FKRP, MDC1C, LGMD2I	1040	79147		192	711	repeat
Lymphoma,non-Hodgkin,somatic,605027(3)	RAD54L, HR54, HRAD54	925	8438		193	288	repeat
Hypothyroidism,congenital,nongoitrous,1275200(3)	TSHR, CHNG1	787	7253		194	356	repeat
Hypothryoidism,congenital,nongoitrous4,275100(3)	TSHB, CHNG4	787	7252		194	357	repeat
Hypothyroidism,congenitalnongoitrous,5,225250(3)	NKX2E, CSX, CHNG5	787	1482		194	690	new
Prostatecancer,familial,susceptibilityto,176807(3)	CHEK2, RAD53, CHK2, CDS1, LFS2	1272	11200		197	196	repeat
Prostatecancer,progressionandmetastasisof,603688(3)	EPHB2, EPHT3, DRT, ERK, PCBC, CAPB	1272	2048		197	814	repeat
Spinalmuscularatrophy,late-onset,Finkeltype,182980(3)	VAPB, VAPC, ALS8	1426	9217		198	843	repeat
Esophagealcancer,somatic,133239(3)	TGFBR2, HNPCC6, AAT3, MFS2, LDS1B, LDS2B	508	7048		201	213	repeat
Waardenburgsyndrome,type4A,277580(3)	EDNRB, HSCR2, ABCDS, WS4A	1574	1910		205	36	new
Waardenburgsyndrome,type4B,613265(3)	EDN3, WS4B, HSCR4	1574	1908		205	177	new
Waardenburgsyndrome,type2E,withorwithoutneurologicinvolvement,611584(3)	SOX10, WS4, WS4C, PCWH	1574	6663		205	202	new
Waardenburgsyndrome,type2E,withorwithoutneurologicinvolvement,611584(3)	SOX10, WS4, WS4C, PCWH	1574	6663		205	202	new
Waardenburgsyndrome,type1,193500(3)	PAX3, WS1, HUP2, CDHS, WS3	1574	5077		205	308	repeat
Waardenburgsyndrome,type1,193500(3)	PAX3, WS1, HUP2, CDHS, WS3	1574	5077		205	308	repeat
Waardenburgsyndrome,type2D,608890(3)	SNAI2, SLUG, WS2D	1574	6591		205	309	repeat
Nonsmallcelllungcancer,somatic,211980(3)	PIK3CA	1115	5290		223	16	new
Nonsmallcelllungcancer,susceptibilityto,211980(3)	EGFR	1115	1956		223	242	repeat
Noonansyndrome3,609942(3)	KRAS, KRAS2, RASK2, NS	1116	3845		226	23	new
Noonansyndrome6,613224(3)	NRAS, ALPS4, NS6	1116	4893		226	347	new
Li-Fraumeni-likesyndrome,151623(3)	TP53, P53, LFS1	898	7157		245	20	repeat
FactorXIIIAdeficiency,613225(3)	F13A1, F13A	520	2162		249	363	repeat
FactorXIdeficiency,autosomaldominant,612416(3)	F11	520	2160		249	365	repeat
FactorXIdeficiency,autosomaldominant,612416(3)	F11	520	2160		249	365	repeat
FactorXIIdeficiency,234000(3)	F12, HAF, HAE3	520	2161		249	366	repeat
FactorVdeficiency,227400(3)	F5	520	2153		249	442	new
Systemiclupuserythematosussusceptibilityto,152700(3)	PTPN22, PEP, PTPN8, LYP	1471	26191		253	671	repeat
Neurofibromatosis,type1,162200(3)	NF1, VRNF, WSS, NFNS	1097	4763		261	420	new
AutoimmunelymphoproliferativesyndrometypeIV(3)	NRAS, ALPS4, NS6	174	4893		265	347	new
Myopathy,early-onset,withfatalcardiomyopathy,611705(3)	TTN, CMD1G, TMD, LGMD2J, MPRM, HMERF, EOMFC	1059	7273		267	263	new
Myopathy,early-onset,withfatalcardiomyopathy,611705(3)	TTN, CMD1G, TMD, LGMD2J, MPRM, HMERF, EOMFC	1059	7273		267	263	new
Myopathy,spheroidbody,182920(3)	TTID, MYOT	1059	9499		267	697	new
Myopathy,congenital,withfiber-typedisproportion1,255310(3)	ACTA1, ASMA, NEM3, NEM1, CFTD1	1059	58		267	825	repeat
Pyruvatedehydrogenasedeficiency,312170(3)	PDHA1, PHE1A	1297	5160		273	90	repeat
Nicotinedependence,protectionagainst,188890(3)	GPR51, GABBR2	1106	9568		285	427	repeat
Nevus,keratinocytic,nonepidermolytic,162900(3)	FGFR3, ACH	1104	2261		286	147	new
Cerebralamyloidangiopathy,Dutch,Italian,Iowa,Flemish,Arcticvariants,605714(3)	APP, AAA, CVAP, AD1	291	351		288	384	new
Hemolyticuremicsyndrome,atypical,susceptibilityto,1,235400(3)	HF1, CFH, HUS, ARMD4, AHUS1	660	3075		294	369	new
