# Supplementary material for: The Interplay between Microscopic and Mesoscopic Structures in Complex Networks
Source: PLoS One. 2011 Aug 1;6(8):e21282. doi: 10.1371/journal.pone.0021282 (PMC3148213; doi:10.1371/journal.pone.0021282)
Supplement: Dataset S4 — An example of parameter estimates and the assignments into 16 latent classes using model (1) of diseases from the OMIM database as used in figure 4b . (TXT) [file pone.0021282.s005.txt]

				Distribution P(sigma)
#i	alpha(i)	observed degree	modeled degree	P(0)	P(1)	P(2)	P(3)	P(4)	P(5)	P(6)	P(7)	P(8)	P(9)	P(10)	P(11)	P(12)	P(13)	P(14)	P(15)	Inferred Class Index	2005_Disease_ID	Disease_Name	Disease_Class
150	0.005293	1	1.078084	0.99	0	0	0	0	0	0	0	0	0	0	0	0	0	0	0	0	1164	Osteoporosis-pseudoglioma syndrome, 259770 (3)	Bone
429	0.005293	1	1.078082	0.99	0	0	0	0	0	0	0	0	0	0	0	0	0	0	0	0	741	Hyperostosis, endosteal, 144750 (3)	Bone
501	0.005293	1	1.078085	0.99	0	0	0	0	0	0	0	0	0	0	0	0	0	0	0	0	217	Bone mineral density variability 1, 601884 (3)	Bone
397	0.010144	2	2.0007	1	0	0	0	0	0	0	0	0	0	0	0	0	0	0	0	0	1156	Osteogenesis imperfecta, 3 clinical forms, 166200, 166210, 259420 (3)	Bone
200	0.023816	4	4.342074	0.99	0	0	0	0	0	0	0	0	0	0	0	0	0	0	0	0	1161	Osteopetrosis, autosomal dominant, type I, 607634 (3)	Bone
152	0.037286	6	6.390432	1	0	0	0	0	0	0	0	0	0	0	0	0	0	0	0	0	1163	Osteoporosis, idiopathic, 166710 (3)	Bone
110	0.010362	2	2.036318	0.97	0	0	0	0	0	0	0	0	0	0	0	0	0	0.01	0	0	970	Medulloblastoma, 155255 (3)	Cancer
109	0.023436	4	4.27964	0.99	0	0	0	0	0	0	0	0	0	0	0	0	0	0	0	0	188	Basal cell carcinoma, somatic, 605462 (3)	Cancer
188	0.005012	1	1.021458	0.97	0	0	0	0	0	0	0	0	0	0	0	0	0	0.01	0	0	261	Capillary malformation-arteriovenous malformation, 608354 (3)	Cardiovascular
495	0.005188	1	1.057602	0.99	0	0	0	0	0	0	0	0	0	0	0	0	0	0	0	0	130	Aortic aneurysm, ascending, and dissection (3)	Cardiovascular
250	0.005118	1	1.04388	0.99	0	0	0	0	0	0	0	0	0	0	0	0	0	0	0	0	253	Caffey disease, 114000 (3)	Connective tissue disorder
284	0.004964	1	1.014347	0.98	0	0	0	0	0	0	0	0	0	0	0	0	0	0	0	0	1103	Nevo syndrome, 601451 (3)	Connective tissue disorder
354	0.005118	1	1.043886	0.99	0	0	0	0	0	0	0	0	0	0	0	0	0	0	0	0	439	Dissection of cervical arteries (3)	Connective tissue disorder
494	0.005188	1	1.057601	0.99	0	0	0	0	0	0	0	0	0	0	0	0	0	0	0	0	957	MASS syndrome, 604308 (3)	Connective tissue disorder
281	0.010828	2	2.124457	0.99	0	0	0	0	0	0	0	0	0	0	0	0	0	0	0	0	1585	Weill-Marchesani syndrome, dominant, 608328 (3)	Connective tissue disorder
398	0.010153	2	2.002397	1	0	0	0	0	0	0	0	0	0	0	0	0	0	0	0	0	950	Marfan syndrome, atypical (3)	Connective tissue disorder
56	0.062698	9	9.780774	1	0	0	0	0	0	0	0	0	0	0	0	0	0	0	0	0	470	Ehlers-Danlos syndrome, type I, 130000 (3)	Connective tissue disorder
358	0.01139	2	2.227688	1	0	0	0	0	0	0	0	0	0	0	0	0	0	0	0	0	1213	Peters anomaly, 603807 (3)	Developmental
172	0.030158	5	5.332938	0.99	0	0	0	0	0	0	0	0	0	0	0	0	0	0	0	0	689	Holoprosencephaly-4, 142946 (3)	Developmental
61	0.00496	1	1.010551	0.96	0.01	0	0	0	0	0	0	0	0	0	0.01	0	0	0.01	0	0	9	3-methylglutaconicaciduria, type III, 258501 (3)	Metabolic
208	0.010375	2	2.0414	0.98	0	0	0	0	0	0	0	0	0	0	0	0	0	0	0	0	1550	Urolithiasis, hypophosphatemic (3)	Metabolic
132	0.005188	1	1.057603	0.99	0	0	0	0	0	0	0	0	0	0	0	0	0	0	0	0	1388	Shprintzen-Goldberg syndrome, 182212 (3)	multiple
219	0.005021	1	1.023839	0.98	0	0	0	0	0	0	0	0	0	0	0	0	0	0	0	0	2188	Basal cell nevus syndrome, 109400 (3)	multiple
491	0.005012	1	1.021464	0.97	0	0	0	0	0	0	0	0	0	0	0	0	0	0.01	0	0	1191	Parkes Weber syndrome, 608355 (3)	multiple
407	0.010153	2	2.002399	1	0	0	0	0	0	0	0	0	0	0	0	0	0	0	0	0	1331	Rieger anomaly (3)	multiple
225	0.005011	1	1.021923	0.98	0	0	0	0	0	0	0	0	0	0	0	0	0	0	0	0	1117	Norrie disease (3)	Neurological
504	0.00496	1	1.013455	0.98	0	0	0	0	0	0	0	0	0	0	0	0	0	0	0	0	226	Branchiootic syndrome (3)	Neurological
359	0.005523	1	1.123146	0.99	0	0	0	0	0	0	0	0	0	0	0	0	0	0	0	0	119	Aniridia, type II, 106210 (3)	Ophthamological
360	0.005523	1	1.123153	0.99	0	0	0	0	0	0	0	0	0	0	0	0	0	0	0	0	516	Eye anomalies, multiplex (3)	Ophthamological
361	0.005523	1	1.12315	0.99	0	0	0	0	0	0	0	0	0	0	0	0	0	0	0	0	5144	Optic nerve hypoplasia/aplasia, 165550 (3)	Ophthamological
362	0.005523	1	1.123152	0.99	0	0	0	0	0	0	0	0	0	0	0	0	0	0	0	0	842	Keratitis, 148190 (3)	Ophthamological
363	0.005523	1	1.123155	0.99	0	0	0	0	0	0	0	0	0	0	0	0	0	0	0	0	548	Foveal hypoplasia, isolated, 136520 (3)	Ophthamological
409	0.005011	1	1.022954	0.99	0	0	0	0	0	0	0	0	0	0	0	0	0	0	0	0	1332	Ring dermoid of cornea, 180550 (3)	Ophthamological
413	0.005118	1	1.043942	0.99	0	0	0	0	0	0	0	0	0	0	0	0	0	0	0	0	177	Axenfeld anomaly (3)	Ophthamological
415	0.005118	1	1.043947	0.99	0	0	0	0	0	0	0	0	0	0	0	0	0	0	0	0	823	Iris hypoplasia and glaucoma (3)	Ophthamological
458	0.005011	1	1.021929	0.98	0	0	0	0	0	0	0	0	0	0	0	0	0	0	0	0	338	Coats disease, 300216 (3)	Ophthamological
62	0.01045	2	2.051945	0.97	0	0	0	0	0	0	0	0	0	0	0	0	0	0.01	0	0	1144	Optic atrophy and cataract, 165300 (3)	Ophthamological
183	0.010166	2	2.004755	1	0	0	0	0	0	0	0	0	0	0	0	0	0	0	0	0	467	Ectopia pupillae, 129750 (3)	Ophthamological
356	0.011194	2	2.192607	1	0	0	0	0	0	0	0	0	0	0	0	0	0	0	0	0	345	Coloboma, ocular, 120200 (3)	Ophthamological
416	0.010153	2	2.002407	1	0	0	0	0	0	0	0	0	0	0	0	0	0	0	0	0	822	Iridogoniodysgenesis, 601631 (3)	Ophthamological
400	0.017496	3	3.298931	0.99	0	0	0	0	0	0	0	0	0	0	0	0	0	0	0	0	515	Exudative vitreoretinopathy, dominant, 133780 (3)	Ophthamological
390	0.022775	4	4.17293	0.99	0	0	0	0	0	0	0	0	0	0	0	0	0	0	0	0	589	Glaucoma, normal tension, susceptibility to, 606657 (3)	Ophthamological
414	0.022276	4	4.095603	1	0	0	0	0	0	0	0	0	0	0	0	0	0	0	0	0	126	Anterior segment mesenchymal dysgenesis and cataract, 107250 (3)	Ophthamological
76	0.137036	15	17.68697	1	0	0	0	0	0	0	0	0	0	0	0	0	0	0	0	0	277	Cataract, cerulean, type 2, 601547 (3)	Ophthamological
237	0.005523	1	1.123145	0.99	0	0	0	0	0	0	0	0	0	0	0	0	0	0	0	0	1026	Morning glory disc anomaly (3)	Skeletal
447	0.005018	1	1.023872	0.99	0	0	0	0	0	0	0	0	0	0	0	0	0	0	0	0	1414	Solitary median maxillary central incisor, 147250 (3)	Skeletal
231	0.004964	1	1.014343	0.98	0	0	0	0	0	0	0	0	0	0	0	0	0	0	0	0	2112	Aneurysm, familial arterial (3)	Unclassified
500	0.005293	1	1.078082	0.99	0	0	0	0	0	0	0	0	0	0	0	0	0	0	0	0	1554	van Buchem disease, type 2, 607636 (3)	Unclassified
122	0.005502	1	0.986603	0.02	0.29	0	0	0.03	0.08	0	0	0	0.07	0	0.15	0	0.04	0.29	0.02	1	755	Hyperthyroidism, congenital (3)	Endocrine
124	0.005502	1	0.986573	0.02	0.29	0	0	0.03	0.08	0	0	0	0.07	0	0.15	0	0.04	0.29	0.02	1	3512	Total iodide organification defect, 274500 (3)	Endocrine
412	0.00549	1	0.985815	0.02	0.29	0	0	0.03	0.08	0	0	0	0.07	0	0.15	0	0.05	0.29	0.01	1	2174	Autoimmune thyroid disease, susceptibility to 3, 608175 (3)	Endocrine
121	0.011065	2	1.947372	0.02	0.29	0	0	0.03	0.09	0	0	0	0.07	0	0.15	0	0.04	0.29	0.01	1	617	Goiter, congenital (3)	Endocrine
123	0.011	2	1.943287	0.02	0.29	0	0	0.04	0.07	0	0	0	0.07	0	0.15	0	0.05	0.29	0.01	1	3503	Thyroid hormone organification defect IIA, 274500 (3)	Endocrine
394	0.010904	2	1.940618	0.02	0.29	0	0	0.03	0.08	0	0	0	0.06	0	0.15	0	0.07	0.29	0.01	1	624	Graves disease, susceptibility to, 275000 (3)	Endocrine
28	0.006078	1	1.025001	0	0.99	0	0	0	0	0	0	0	0	0	0	0.01	0	0	0	1	622	GRACILE syndrome, 603358 (3)	Metabolic
316	0.005996	1	1.01413	0	0.98	0	0	0	0	0	0	0	0	0	0	0.01	0	0	0	1	1347	Sandhoff disease, infantile, juvenile, and adult forms, 268800 (3)	Metabolic
273	0.018763	3	3.083539	0	0.99	0	0	0	0	0	0	0	0	0	0	0	0	0	0	1	1297	Pyruvate dehydrogenase deficiency (3)	Metabolic
143	0.025529	4	4.139471	0	0.99	0	0	0	0	0	0	0	0	0	0	0	0	0	0	1	948	Maple syrup urine disease, type III, 248600 (3)	Metabolic
41	0.033289	5	5.282498	0	0.97	0	0	0	0	0	0	0	0	0	0	0.03	0	0	0	1	902	Lipodystrophy, congenital generalized, type 1, 608594 (3)	Metabolic
181	0.012391	2	2.061486	0	0.99	0	0	0	0	0	0	0	0	0	0	0	0	0	0	1	79	Alexander disease, 203450 (3)	multiple
410	0.011994	2	1.99725	0	1	0	0	0	0	0	0	0	0	0	0	0	0	0	0	1	1339	Roussy-Levy syndrome, 180800 (3)	multiple
241	0.024718	4	4.012858	0	1	0	0	0	0	0	0	0	0	0	0	0	0	0	0	1	410	Dejerine-Sottas disease, 145900 (3)	multiple
29	0.045618	7	7.125883	0	1	0	0	0	0	0	0	0	0	0	0	0	0	0	0	1	1016	Mitochondrial complex III deficiency, 124000 (3)	multiple
57	0.012442	2	2.042738	0	0.92	0	0	0	0	0	0	0	0	0	0	0.07	0	0	0	1	474	Emery-Dreifuss muscular dystrophy, AD, 181350 (3)	Muscular
198	0.046972	7	7.32001	0	1	0	0	0	0	0	0	0	0	0	0	0	0	0	0	1	1426	Spinal muscular atrophy, distal, type V, 600794 (3)	Muscular
166	0.005994	1	1.013953	0	0.98	0	0	0	0	0	0	0	0	0	0	0.01	0	0	0	1	913	Lower motor neuron disease, progressive, without sensory symptoms, 607641 (3)	Neurological
440	0.006089	1	1.026821	0	0.99	0	0	0	0	0	0	0	0	0	0	0.01	0	0	0	1	1261	Primary lateral sclerosis, juvenile, 606353 (3)	Neurological
476	0.005996	1	1.014406	0	0.98	0	0	0	0	0	0	0	0	0	0	0.01	0	0	0	1	1200	Pelizaeus-Merzbacher disease, 312080 (3)	Neurological
514	0.006094	1	1.027548	0	0.99	0	0	0	0	0	0	0	0	0	0	0.01	0	0	0	1	1396	Silver spastic paraplegia syndrome, 270685 (3)	Neurological
55	0.039864	6	6.291285	0	1	0	0	0	0	0	0	0	0	0	0	0	0	0	0	1	104	Amyotrophic lateral sclerosis, due to SOD1 deficiency, 105400 (3)	Neurological
382	0.053211	8	8.203673	0	1	0	0	0	0	0	0	0	0	0	0	0	0	0	0	1	1099	Neuropathy, recurrent, with pressure palsies, 162500 (3)	Neurological
291	0.064541	9	9.76555	0	1	0	0	0	0	0	0	0	0	0	0	0	0	0	0	1	1418	Spastic ataxia, Charlevoix-Saguenay type, 270550 (3)	Neurological
30	0.089607	12	13.043477	0	1	0	0	0	0	0	0	0	0	0	0	0	0	0	0	1	877	Leigh syndrome, 256000 (3)	Neurological
78	0.151791	18	20.347765	0	1	0	0	0	0	0	0	0	0	0	0	0	0	0	0	1	301	Charcot-Marie-Tooth disease, type 4B1, 601382 (3)	Neurological
411	0.006006	1	1.01614	0	0.98	0	0	0	0	0	0	0	0	0	0	0.01	0	0	0	1	1559	Vertical talus, congenital, 192950 (3)	Skeletal
11	0.00245	1	1.044209	0	0	0.98	0	0	0	0	0	0	0	0	0	0	0	0.01	0	2	1229	Pigmented paravenous chorioretinal atrophy, 172870 (3)	Ophthamological
17	0.002527	1	1.075344	0	0	0.98	0	0	0	0	0	0	0	0	0	0	0	0.01	0	2	221	Bothnia retinal dystrophy, 607475 (3)	Ophthamological
18	0.002527	1	1.075345	0	0	0.98	0	0	0	0	0	0	0	0	0	0	0	0.01	0	2	1105	Newfoundland rod-cone dystrophy, 607476 (3)	Ophthamological
276	0.002462	1	1.049002	0	0	0.98	0	0	0	0	0	0	0	0	0	0	0	0.01	0	2	1566	Vitelliform macular dystrophy, adult-onset, 608161 (3)	Ophthamological
478	0.002526	1	1.075208	0	0	0.98	0	0	0	0	0	0	0	0	0	0	0	0.01	0	2	549	Foveomacular dystrophy, adult-onset, with choroidal neovascularization, 608161 (3)	Ophthamological
479	0.002527	1	1.075276	0	0	0.98	0	0	0	0	0	0	0	0	0	0	0	0.01	0	2	239	Butterfly dystrophy, retinal, 169150 (3)	Ophthamological
506	0.002405	1	1.025832	0	0	0.98	0	0	0	0	0	0	0	0	0	0	0	0.01	0	2	483	Enhanced S-cone syndrome, 268100 (3)	Ophthamological
509	0.002462	1	1.04911	0	0	0.98	0	0	0	0	0	0	0	0	0	0	0	0.01	0	2	938	Maculopathy, bull's-eye, 153870 (3)	Ophthamological
39	0.004845	2	2.005798	0	0	1	0	0	0	0	0	0	0	0	0	0	0	0	0	2	1439	Stargardt disease-1, 248200 (3)	Ophthamological
16	0.00763	3	3.029146	0	0	1	0	0	0	0	0	0	0	0	0	0	0	0	0	2	562	Fundus albipunctatus, 136880 (3)	Ophthamological
140	0.011182	4	4.159695	0	0	0.96	0	0	0	0	0	0	0	0	0	0	0	0.02	0	2	1315	Retinal degeneration, late-onset, autosomal dominant, 605670 (3)	Ophthamological
20	0.013989	5	5.10462	0	0	1	0	0	0	0	0	0	0	0	0	0	0	0	0	2	1110	Night blindness, congenital stationery, rhodopsin-related (3)	Ophthamological
40	0.014371	5	5.219917	0	0	1	0	0	0	0	0	0	0	0	0	0	0	0	0	2	2937	Macular dystrophy, age-related, 2, 153800 (3)	Ophthamological
10	0.020836	7	7.034177	0	0	1	0	0	0	0	0	0	0	0	0	0	0	0	0	2	873	Leber congenital amaurosis, 204000 (3)	Ophthamological
38	0.020834	7	7.033545	0	0	1	0	0	0	0	0	0	0	0	0	0	0	0	0	2	352	Cone-rod dystrophy 3 (3)	Ophthamological
3	0.420665	30	37.836435	0	0	1	0	0	0	0	0	0	0	0	0	0	0	0	0	2	1316	Retinitis pigmentosa-17, 600852 (3)	Ophthamological
240	0.001157	1	1.048301	0	0	0	0.98	0	0	0	0	0	0	0	0	0	0	0	0	3	418	Dentinogenesis imperfecta, Shields type II, 125490 (3)	Bone
243	0.001157	1	1.048329	0	0	0	0.98	0	0	0	0	0	0	0	0	0	0	0	0	3	417	Dentin dysplasia, type II, 125420 (3)	Bone
487	0.001193	1	1.079295	0	0	0	0.98	0	0	0	0	0	0	0	0	0	0	0	0	3	1151	OSMED syndrome, 215150 (3)	Bone
280	0.001192	1	1.079257	0	0	0	0.98	0	0	0	0	0	0	0	0	0	0	0	0	3	1586	Weissenbacher-Zweymuller syndrome, 277610 (3)	Connective tissue disorder
235	0.001292	1	1.162412	0	0	0	0.98	0	0	0	0	0	0	0	0.01	0	0	0	0	3	845	Keratoderma, palmoplantar, with deafness, 148350 (3)	Dermatological
236	0.003685	3	3.029571	0	0	0	1	0	0	0	0	0	0	0	0	0	0	0	0	3	507	Erythrokeratoderma, progressive symmetric, 602036 (3)	Dermatological
307	0.001157	1	1.04831	0	0	0	0.98	0	0	0	0	0	0	0	0	0	0	0	0	3	1204	Pendred syndrome, 274600 (3)	Ear,Nose,Throat
432	0.001157	1	1.048291	0	0	0	0.98	0	0	0	0	0	0	0	0	0	0	0	0	3	484	Enlarged vestibular aqueduct, 603545 (3)	Ear,Nose,Throat
9	0.670194	41	48.239494	0	0	0	1	0	0	0	0	0	0	0	0	0	0	0	0	3	406	Deafness, autosomal dominant 10, 601316 (3)	Ear,Nose,Throat
277	0.001237	1	1.11571	0	0	0	0.98	0	0	0	0	0	0	0	0	0	0	0	0	3	1368	Sebastian syndrome, 605249 (3)	Hematological
345	0.001237	1	1.115786	0	0	0	0.98	0	0	0	0	0	0	0	0	0	0	0	0	3	500	Epstein syndrome, 153650 (3)	Hematological
371	0.001237	1	1.11579	0	0	0	0.98	0	0	0	0	0	0	0	0	0	0	0	0	3	961	May-Hegglin anomaly, 155100 (3)	Hematological
232	0.001292	1	1.162451	0	0	0	0.98	0	0	0	0	0	0	0	0.01	0	0	0	0	3	186	Bart-Pumphrey syndrome, 149200 (3)	multiple
233	0.001292	1	1.162367	0	0	0	0.98	0	0	0	0	0	0	0	0.01	0	0	0	0	3	843	Keratitis-ichthyosis-deafness syndrome, 148210 (3)	multiple
234	0.001292	1	1.162375	0	0	0	0.98	0	0	0	0	0	0	0	0.01	0	0	0	0	3	792	Hystrix-like ichthyosis with deafness, 602540 (3)	multiple
306	0.001155	1	1.04805	0	0	0	0.98	0	0	0	0	0	0	0	0	0	0	0	0	3	71	Alagille syndrome, 118450 (3)	multiple
370	0.001237	1	1.115748	0	0	0	0.98	0	0	0	0	0	0	0	0	0	0	0	0	3	530	Fechtner syndrome, 153640 (3)	multiple
206	0.002337	2	2.0342	0	0	0	1	0	0	0	0	0	0	0	0	0	0	0	0	3	1571	Vohwinkel syndrome, 124500 (3)	multiple
117	0.0135	8	8.375027	0	0	0	1	0	0	0	0	0	0	0	0	0	0	0	0	3	1551	Usher syndrome, type 1G, 606943 (3)	multiple
238	0.001157	1	1.04833	0	0	0	0.98	0	0	0	0	0	0	0	0	0	0	0	0	3	1022	Mohr-Tranebjaerg syndrome, 304700 (3)	Neurological
404	0.00113	1	1.025844	0	0	0	0.98	0	0	0	0	0	0	0	0	0	0	0	0	3	359	Convulsions, familial febrile, 4, 604352 (3)	Neurological
430	0.001127	1	1.023294	0	0	0	0.98	0	0	0	0	0	0	0	0	0	0	0	0	3	985	Meniere disease 156000 (3) ()	Neurological
436	0.001157	1	1.048328	0	0	0	0.98	0	0	0	0	0	0	0	0	0	0	0	0	3	829	Jensen syndrome, 311150 (3)	Neurological
139	0.005163	1	1.013713	0	0	0	0	0.98	0	0	0	0	0	0	0	0	0	0	0	4	163	Atherosclerosis, susceptibility to (3)	Cardiovascular
164	0.035013	6	6.36999	0	0	0	0	0.99	0	0	0	0	0	0	0	0	0	0	0	4	365	Coronary artery disease, susceptibility to (3)	Cardiovascular
367	0.049077	8	8.67864	0	0	0	0	1	0	0	0	0	0	0	0	0	0	0	0	4	1324	Rheumatoid arthritis, progression of, 180300 (3)	Connective tissue disorder
450	0.005159	1	1.012163	0	0	0	0	0.97	0	0	0	0	0.01	0	0	0	0	0	0	4	1088	Netherton syndrome, 256500 (3)	Dermatological
346	0.005236	1	1.023696	0	0	0	0	0.98	0	0	0	0	0	0	0	0	0	0	0	4	509	Estrogen resistance (3)	Endocrine
73	0.021576	4	4.05108	0	0	0	0	1	0	0	0	0	0	0	0	0	0	0	0	4	1237	Platelet ADP receptor defect (3)	Hematological
176	0.005161	1	1.012943	0	0	0	0	0.98	0	0	0	0	0	0	0	0	0	0	0	4	49	Adenosine deaminase deficiency, partial, 102700 (3)	Immunological
282	0.005159	1	1.012154	0	0	0	0	0.97	0	0	0	0	0.01	0	0	0	0	0	0	4	1583	Wegener-like granulomatosis (3)	Immunological
297	0.005163	1	1.013715	0	0	0	0	0.98	0	0	0	0	0	0	0	0	0	0	0	4	797	IgE levels QTL, 147050 (3)	Immunological
393	0.005163	1	1.013713	0	0	0	0	0.98	0	0	0	0	0	0	0	0	0	0	0	4	83	Allergic rhinitis, susceptibility to, 607154 (3)	Immunological
457	0.005243	1	1.025192	0	0	0	0	0.98	0	0	0	0	0	0	0	0	0	0	0	4	623	Graft-versus-host disease, protection against (3)	Immunological
207	0.010936	2	2.106015	0	0	0	0	0.99	0	0	0	0	0	0	0	0	0	0	0	4	1378	Sepsis, susceptibility to (3)	Immunological
485	0.010424	2	2.011339	0	0	0	0	1	0	0	0	0	0	0	0	0	0	0	0	4	4350	Combined immunodeficiency, X-linked, moderate, 312863 (3)	Immunological
319	0.015726	3	2.994494	0	0	0	0	1	0	0	0	0	0	0	0	0	0	0	0	4	1141	Omenn syndrome, 603554 (3)	Immunological
171	0.022257	4	4.16924	0	0	0	0	0.99	0	0	0	0	0	0	0	0	0	0	0	4	684	HIV-1, susceptibility to (3)	Immunological
253	0.022032	4	4.093497	0	0	0	0	0.93	0	0	0	0	0	0.06	0	0	0	0	0	4	1471	Systemic lupus erythematosus, susceptibility to, 2, 605218, 152700 (3)	Immunological
318	0.02862	5	5.284387	0	0	0	0	0.99	0	0	0	0	0	0	0	0	0	0	0	4	164	Atopy, susceptibility to, 147050 (3)	Immunological
320	0.027334	5	5.064131	0	0	0	0	1	0	0	0	0	0	0	0	0	0	0	0	4	940	Malaria, cerebral, susceptibility to (3)	Immunological
433	0.02862	5	5.284535	0	0	0	0	0.99	0	0	0	0	0	0	0	0	0	0	0	4	184	Bare lymphocyte syndrome, type I, due to TAP2 deficiency, 604571 (3)	Immunological
129	0.04633	8	8.238794	0	0	0	0	1	0	0	0	0	0	0	0	0	0	0	0	4	1383	Severe combined immunodeficiency due to ADA deficiency, 102700 (3)	Immunological
305	0.087635	13	14.431562	0	0	0	0	1	0	0	0	0	0	0	0	0	0	0	0	4	240	C1q deficiency, type C (3)	Immunological
289	0.0053	1	1.035661	0	0	0	0	0.98	0	0	0	0	0	0	0	0	0	0	0	4	1473	Tangier disease, 205400 (3)	Metabolic
287	0.01083	2	2.086653	0	0	0	0	0.99	0	0	0	0	0	0	0	0	0	0	0	4	644	HDL deficiency, familial, 604091 (3)	Metabolic
13	0.005235	1	1.006237	0	0	0	0	0.69	0	0	0	0	0.24	0	0	0	0.01	0	0.05	4	1174	Pallidopontonigral degeneration, 168610 (3)	Neurological
126	0.005195	1	0.99484	0	0	0	0	0.44	0	0	0	0	0.13	0.01	0	0	0	0.01	0.4	4	1225	Pick disease, 172700 (3)	Neurological
340	0.005159	1	1.01234	0	0	0	0	0.98	0	0	0	0	0	0	0	0	0	0	0	4	96	Alternating hemiplegia of childhood, 104290 (3)	Neurological
420	0.005235	1	1.006211	0	0	0	0	0.69	0	0	0	0	0.24	0	0	0	0.01	0	0.05	4	1462	Supranuclear palsy, progressive, 601104 (3)	Neurological
439	0.005235	1	1.006217	0	0	0	0	0.69	0	0	0	0	0.24	0	0	0	0.01	0	0.05	4	1476	Tauopathy and respiratory failure (3)	Neurological
288	0.010803	2	2.080146	0	0	0	0	0.98	0	0	0	0	0	0	0	0	0	0	0	4	291	Cerebral amyloid angiopathy, 105150 (3)	Neurological
406	0.010357	2	1.998714	0	0	0	0	1	0	0	0	0	0	0	0	0	0	0	0	4	9038	Multiple sclerosis, susceptibility to, 126200 (3)	Neurological
326	0.022738	4	4.256976	0	0	0	0	1	0	0	0	0	0	0	0	0	0	0	0	4	1013	Migraine without aura, susceptibility to, 157300 (3)	Neurological
125	0.034349	6	6.133348	0	0	0	0	0.7	0	0	0	0	0.24	0	0	0	0	0	0.05	4	412	Dementia, frontotemporal, with parkinsonism, 600274 (3)	Neurological
138	0.087461	13	14.408824	0	0	0	0	1	0	0	0	0	0	0	0	0	0	0	0	4	153	Asthma, dimished response to antileukotriene treatment in, 600807 (3)	Respiratory
46	0.0055	1	1.012911	0	0.01	0	0	0	0.7	0	0	0	0.01	0	0.01	0	0.26	0.01	0	5	54	Adrenocortical tumor, somatic (3)	Cancer
65	0.00553	1	1.018828	0	0	0	0	0	0.72	0	0	0	0	0	0	0	0.27	0	0	5	1449	Stomach cancer, 137215 (3)	Cancer
91	0.005452	1	1.006029	0	0	0	0	0	0.72	0	0	0	0	0	0	0	0.27	0	0	5	833	Juvenile polyposis/hereditary hemorrhagic telangiectasia syndrome, 175050 (3)	Cancer
93	0.005581	1	1.028471	0	0	0	0	0	0.72	0	0	0	0	0	0	0	0.27	0	0	5	298	Cervical cancer, somatic, 603956 (3)	Cancer
170	0.005677	1	1.044315	0	0	0	0	0	0.73	0	0	0	0	0	0	0	0.26	0	0	5	683	Histiocytoma (3)	Cancer
214	0.005617	1	1.033787	0	0	0	0	0	0.73	0	0	0	0	0	0	0	0.26	0	0	5	895	Lhermitte-Duclos syndrome (3)	Cancer
215	0.005617	1	1.033777	0	0	0	0	0	0.73	0	0	0	0	0	0	0	0.26	0	0	5	1138	Oligodendroglioma, 137800 (3)	Cancer
247	0.005468	1	1.010141	0	0	0	0	0	0.72	0	0	0	0	0	0	0	0.27	0	0	5	897	Li Fraumeni syndrome, 151623 (3)	Cancer
262	0.005146	1	1.003926	0	0	0	0	0	0.56	0	0	0	0	0	0	0	0.43	0	0	5	1360	Schwannomatosis, 162091 (3)	Cancer
269	0.005397	1	1.001107	0	0.01	0	0	0	0.7	0	0	0	0	0	0	0	0.28	0	0	5	1098	Neurofibrosarcoma (3)	Cancer
270	0.005677	1	1.044271	0	0	0	0	0	0.73	0	0	0	0	0	0	0	0.26	0	0	5	2054	Adrenal cortical carcinoma, 202300 (3)	Cancer
271	0.005677	1	1.044326	0	0	0	0	0	0.73	0	0	0	0	0	0	0	0.26	0	0	5	1074	Nasopharyngeal carcinoma, 161550 (3)	Cancer
272	0.005677	1	1.044277	0	0	0	0	0	0.73	0	0	0	0	0	0	0	0.26	0	0	5	5037	Multiple malignancy syndrome (3)	Cancer
348	0.005267	1	1.002945	0	0.01	0	0	0	0.61	0	0	0	0.02	0	0	0	0.35	0	0	5	583	Giant-cell fibroblastoma (3)	Cancer
349	0.005267	1	1.002903	0	0.01	0	0	0	0.61	0	0	0	0.02	0	0	0	0.35	0	0	5	422	Dermatofibrosarcoma protuberans (3)	Cancer
395	0.0055	1	1.012874	0	0.01	0	0	0	0.7	0	0	0	0.01	0	0.01	0	0.26	0.01	0	5	3229	Pigmented adrenocortical disease, primary isolated, 160980 (3)	Cancer
467	0.005392	1	1.000768	0	0.01	0	0	0	0.7	0	0	0	0	0	0	0	0.28	0	0	5	1317	Retinoblastoma (3)	Cancer
480	0.005441	1	1.006042	0	0	0	0	0	0.71	0	0	0	0	0	0	0	0.28	0	0	5	1214	Peutz-Jeghers syndrome, 175200 (3)	Cancer
508	0.005468	1	1.010144	0	0	0	0	0	0.72	0	0	0	0	0	0	0	0.27	0	0	5	1148	Orolaryngeal cancer, multiple, (3)	Cancer
90	0.011375	2	1.990395	0	0	0	0	0	0.83	0	0	0	0	0	0	0	0.17	0	0	5	1245	Polyposis, juvenile intestinal, 174900 (3)	Cancer
151	0.011624	2	1.992344	0	0	0	0	0	0.88	0	0	0	0	0	0	0	0.12	0	0	5	1166	Osteosarcoma (3)	Cancer
212	0.011436	2	1.998207	0	0	0	0	0	0.83	0	0	0	0	0	0	0	0.17	0	0	5	372	Cowden disease, 158350 (3)	Cancer
245	0.011624	2	1.992419	0	0	0	0	0	0.88	0	0	0	0	0	0	0	0.12	0	0	5	898	Li-Fraumeni syndrome, 151623 (3)	Cancer
64	0.021151	4	4.041612	0	0	0	0	0	0.5	0	0	0	0	0	0	0	0.5	0	0	5	918	Lung cancer, 211980 (3)	Cancer
66	0.025023	4	3.998756	0	0	0	0	0	0.96	0	0	0	0	0	0	0	0.04	0	0	5	207	Bladder cancer, 109800 (3)	Cancer
168	0.024861	4	4.13486	0	0.03	0	0	0	0.82	0	0	0	0	0	0	0	0.13	0	0	5	1595	Wilms tumor, 194070 (3)	Cancer
216	0.02277	4	4.043311	0	0	0	0	0	0.7	0	0	0	0	0	0	0	0.3	0	0	5	986	Meningioma, 607174 (3)	Cancer
14	0.062741	9	9.065005	0	0	0	0	0	0.98	0	0	0	0	0	0	0	0.02	0	0	5	1178	Pancreatic cancer (3)	Cancer
118	0.081324	11	11.314164	0	0	0	0	0	0.98	0	0	0	0	0	0	0	0.02	0	0	5	1503	Thyroid carcinoma (3)	Cancer
197	0.088562	12	12.27805	0	0	0	0	0	0.96	0	0	0	0	0	0	0	0.04	0	0	5	1272	Prostate cancer, 176807 (3)	Cancer
396	0.0055	1	1.012886	0	0.01	0	0	0	0.7	0	0	0	0.01	0	0.01	0	0.26	0.01	0	5	1066	Myxoma, intracardiac, 255960 (3)	Cardiovascular
106	0.005609	1	1.033914	0	0	0	0	0	0.72	0	0	0	0	0	0	0	0.27	0	0	5	131	Apert syndrome, 101200 (3)	Connective tissue disorder
102	0.011251	2	2.061689	0	0.01	0	0	0	0.69	0	0	0	0	0	0	0	0.3	0	0	5	1344	Saethre-Chotzen syndrome, 101400 (3)	Developmental
195	0.0055	1	1.015068	0	0.01	0	0	0	0.72	0	0	0	0	0	0	0	0.27	0	0	5	109	Androgen insensitivity, 300068 (3)	Endocrine
196	0.0055	1	1.015047	0	0.01	0	0	0	0.72	0	0	0	0	0	0	0	0.27	0	0	5	1205	Perineal hypospadias (3)	Endocrine
459	0.005421	1	0.986636	0.02	0.11	0	0	0.02	0.32	0	0	0	0.04	0	0.11	0	0.12	0.23	0.01	5	754	Hyperthroidism, congenital (3)	Endocrine
103	0.005609	1	1.03393	0	0	0	0	0	0.72	0	0	0	0	0	0	0	0.27	0	0	5	379	Craniofacial-skeletal-dermatologic dysplasia (3)	multiple
107	0.005609	1	1.033918	0	0	0	0	0	0.72	0	0	0	0	0	0	0	0.27	0	0	5	192	Beare-Stevenson cutis gyrata syndrome, 123790 (3)	multiple
167	0.005322	1	0.998545	0	0.03	0	0	0	0.62	0	0	0	0.01	0	0.01	0	0.3	0.01	0	5	1397	Simpson-Golabi-Behmel syndrome, type 1, 312870 (3)	multiple
203	0.005451	1	1.008717	0	0.03	0	0	0	0.65	0	0	0	0.02	0	0.01	0	0.27	0.01	0	5	1576	WAGR syndrome, 194072 (3)	multiple
213	0.005617	1	1.033778	0	0	0	0	0	0.73	0	0	0	0	0	0	0	0.26	0	0	5	1555	VATER association with hydrocephalus, 276950 (3)	multiple
274	0.005458	1	1.005965	0	0	0	0	0	0.72	0	0	0	0	0	0	0	0.27	0	0	5	369	Costello syndrome, 218040 (3)	multiple
325	0.005451	1	1.008709	0	0.03	0	0	0	0.65	0	0	0	0.02	0	0.01	0	0.27	0.01	0	5	552	Frasier syndrome, 136680 (3)	multiple
368	0.005182	1	0.987967	0.02	0.11	0	0	0.02	0.3	0	0	0	0.16	0	0.05	0	0.28	0.06	0.01	5	1508	Tietz syndrome, 103500 (3)	multiple
372	0.00524	1	0.99779	0	0.02	0	0	0.01	0.58	0	0	0	0.02	0	0.01	0	0.34	0.01	0	5	1528	Trismus-pseudocomptodactyly syndrome, 158300 (3)	multiple
466	0.005185	1	0.990916	0.01	0.09	0	0	0.02	0.33	0	0	0	0.14	0	0.04	0	0.3	0.05	0.01	5	378	Craniofacial-deafness-hand syndrome, 122880 (3)	multiple
100	0.01082	2	2.007688	0	0.01	0	0	0	0.66	0	0	0	0	0	0	0	0.33	0	0	5	836	Kallmann syndrome 2, 147950 (3)	multiple
187	0.011323	2	2.029131	0	0.01	0	0	0	0.72	0	0	0	0.01	0	0.01	0	0.23	0.01	0	5	269	Carney complex, type 1, 160980 (3)	multiple
323	0.005452	1	1.008768	0	0.03	0	0	0	0.65	0	0	0	0.02	0	0.01	0	0.27	0.01	0	5	420	Denys-Drash syndrome, 194080 (3)	Renal
324	0.005451	1	1.008729	0	0.03	0	0	0	0.65	0	0	0	0.02	0	0.01	0	0.27	0.01	0	5	993	Mesangial sclerosis, isolated diffuse, 256370 (3)	Renal
94	0.005582	1	1.028497	0	0	0	0	0	0.72	0	0	0	0	0	0	0	0.27	0	0	5	28	Achondroplasia, 100800 (3)	Skeletal
95	0.005581	1	1.02848	0	0	0	0	0	0.72	0	0	0	0	0	0	0	0.27	0	0	5	767	Hypochondroplasia, 146000 (3)	Skeletal
97	0.005581	1	1.028467	0	0	0	0	0	0.72	0	0	0	0	0	0	0	0.27	0	0	5	1490	Thanatophoric dysplasia, types I and II, 187600 (3)	Skeletal
98	0.005581	1	1.028488	0	0	0	0	0	0.72	0	0	0	0	0	0	0	0.27	0	0	5	1034	Muenke syndrome, 602849 (3)	Skeletal
96	0.011629	2	1.995222	0	0	0	0	0	0.88	0	0	0	0	0	0	0	0.12	0	0	5	391	Crouzon syndrome with acanthosis nigricans (3)	Skeletal
99	0.011494	2	1.999171	0	0	0	0	0	0.84	0	0	0	0	0	0	0	0.16	0	0	5	827	Jackson-Weiss syndrome, 123150 (3)	Skeletal
101	0.011495	2	1.999189	0	0	0	0	0	0.84	0	0	0	0	0	0	0	0.16	0	0	5	1215	Pfeiffer syndrome, 101600 (3)	Skeletal
105	0.011518	2	2.074386	0	0.01	0	0	0	0.73	0	0	0	0	0	0	0	0.25	0	0	5	383	Craniosynostosis, nonspecific (3)	Skeletal
296	0.010472	2	1.991843	0	0.02	0	0	0	0.55	0	0	0	0.01	0	0.01	0	0.39	0.01	0	5	1190	Parietal foramina 2, 168500 (3)	Skeletal
217	0.005617	1	1.03379	0	0	0	0	0	0.73	0	0	0	0	0	0	0	0.26	0	0	5	182	Bannayan-Riley-Ruvalcaba syndrome, 153480 (3)	Unclassified
283	0.001537	1	1.17592	0	0	0	0	0	0	0.97	0	0	0	0	0	0	0.01	0	0	6	1581	Watson syndrome, 193520 (3)	Cancer
302	0.001645	1	1.246813	0	0	0	0	0	0	0.97	0	0	0	0	0	0	0.01	0	0	6	958	Mast cell leukemia (3)	Cancer
321	0.001537	1	1.175942	0	0	0	0	0	0	0.97	0	0	0	0	0	0	0.01	0	0	6	1095	Neurofibromatosis, familial spinal, 162210 (3)	Cancer
322	0.001537	1	1.175886	0	0	0	0	0	0	0.97	0	0	0	0	0	0	0.01	0	0	6	1096	Neurofibromatosis-Noonan syndrome, 601321 (3)	Cancer
303	0.003577	2	2.446372	0	0	0	0	0	0	0.99	0	0	0	0	0	0	0	0	0	6	574	Gastrointestinal stromal tumor, somatic, 606764 (3)	Cancer
2	0.778241	37	41.619379	0	0	0	0	0	0	1	0	0	0	0	0	0	0	0	0	6	886	Leukemia, acute myelomonocytic (3)	Cancer
300	0.001645	1	1.246777	0	0	0	0	0	0	0.97	0	0	0	0	0	0	0.01	0	0	6	1226	Piebaldism (3)	Dermatological
226	0.001389	1	1.075664	0	0	0	0	0	0	0.97	0	0	0	0	0	0	0.01	0	0	6	1116	Noonan syndrome 1, 163950 (3)	Developmental
460	0.003163	2	2.028837	0.01	0.01	0	0	0.01	0.01	0.87	0.01	0.01	0.02	0.01	0.01	0	0.03	0.01	0.01	6	628	Growth hormone insensitivity with immunodeficiency, 245590 (3)	Endocrine
337	0.001389	1	1.075593	0	0	0	0	0	0	0.97	0	0	0	0	0	0	0.01	0	0	6	456	Dyserythropoietic anemia with thrombocytopenia, 300367 (3)	Hematological
338	0.001389	1	1.075605	0	0	0	0	0	0	0.97	0	0	0	0	0	0	0.01	0	0	6	936	Macrothrombocytopenia, 300367 (3)	Hematological
347	0.001324	1	1.027218	0	0	0	0	0	0	0.97	0	0.01	0	0	0	0	0.01	0	0	6	726	Hypereosinophilic syndrome, idiopathic, resistant to imatinib, 607685 (3)	Hematological
301	0.001645	1	1.246922	0	0	0	0	0	0	0.97	0	0	0	0	0	0	0.01	0	0	6	959	Mastocytosis with associated hematologic disorder (3)	Immunological
221	0.001328	1	1.033649	0	0	0	0	0	0	0.97	0	0	0	0	0	0	0.01	0	0	6	1111	Nijmegen breakage syndrome, 251260 (3)	multiple
299	0.001389	1	1.075654	0	0	0	0	0	0	0.97	0	0	0	0	0	0	0.01	0	0	6	880	Leopard syndrome, 151100 (3)	multiple
92	0.001328	1	1.033657	0	0	0	0	0	0	0.97	0	0	0	0	0	0	0.01	0	0	6	195	Benzene toxicity, susceptibility to (3)	Unclassified
503	0.00678	2	2.334843	0	0	0	0	0	0	0	0.98	0	0	0	0	0	0	0	0	7	113	Angelman syndrome, 105830 (3)	Developmental
469	0.002661	1	1.034773	0	0	0	0	0	0	0	0.98	0	0	0	0	0	0	0	0	7	809	Infundibular hypoplasia and hypopituitarism (3)	Endocrine
21	0.00326	1	1.240246	0	0	0	0	0	0	0	0.98	0	0	0	0	0	0	0	0	7	1277	Proud syndrome, 300004 (3)	multiple
263	0.002661	1	1.034753	0	0	0	0	0	0	0	0.98	0	0	0	0	0	0	0	0	7	13	Aarskog-Scott syndrome (3)	multiple
355	0.002661	1	1.034599	0	0	0	0	0	0	0	0.98	0	0	0	0	0	0	0	0	7	341	Coffin-Lowry syndrome, 303600 (3)	multiple
24	0.003259	1	1.240238	0	0	0	0	0	0	0	0.98	0	0	0	0	0	0	0	0	7	807	Infantile spasm syndrome, 308350 (3)	Neurological
26	0.003259	1	1.24015	0	0	0	0	0	0	0	0.98	0	0	0	0	0	0	0	0	7	1196	Partington syndrome, 309510 (3)	Neurological
379	0.002661	1	1.034574	0	0	0	0	0	0	0	0.98	0	0	0	0	0	0	0	0	7	2385	Creatine deficiency syndrome, X-linked, 300352 (3)	Neurological
448	0.003097	1	1.185167	0	0	0	0	0	0	0	0.98	0	0	0	0	0	0	0	0	7	1253	PPM-X syndrome, 300055 (3)	Neurological
244	0.005605	2	2.003287	0	0	0	0	0	0	0	1	0	0	0	0	0	0	0	0	7	1456	Subcortical laminar heterotopia (3)	Neurological
442	0.00678	2	2.334808	0	0	0	0	0	0	0	0.98	0	0	0	0	0	0	0	0	7	1321	Rett syndrome, atypical, 312750 (3)	Neurological
23	0.013369	4	4.035536	0	0	0	0	0	0	0	1	0	0	0	0	0	0	0	0	7	908	Lissencephaly, X-linked with ambiguous genitalia, 300215 (3)	Neurological
25	0.462975	24	29.291665	0	0	0	0	0	0	0	1	0	0	0	0	0	0	0	0	7	990	Mental retardation, X-linked 36, 300430 (3)	Neurological
114	0.005609	2	2.00464	0	0	0	0	0	0	0	1	0	0	0	0	0	0	0	0	7	151	Asperger syndrome, 300494 (3)	Psychiatric
115	0.013367	4	4.034948	0	0	0	0	0	0	0	1	0	0	0	0	0	0	0	0	7	173	Autism, X-linked, 300425 (3)	Psychiatric
401	0.002433	1	1.07403	0	0	0	0	0.01	0	0	0	0.97	0	0	0	0	0	0	0	8	1153	Ossification of posterior longitudinal ligament of spine, 602475 (3)	Connective tissue disorder
50	0.002334	1	1.033476	0	0	0	0	0.01	0	0	0	0.97	0	0	0	0	0	0	0	8	58	Adult i phenotype with congenital cataract, 110800 (3)	Hematological
444	0.004944	2	2.076873	0	0	0	0	0	0	0	0	0.99	0	0	0	0	0	0	0	8	1327	Rh-negative blood type (3)	Hematological
31	0.180867	23	28.697802	0	0	0	0	0	0	0	0	1	0	0	0	0	0	0	0	8	212	Blood group, OK, 111380 (3)	Hematological
427	0.008612	3	3.390841	0	0	0	0	0	0	0	0	0.99	0	0	0	0	0	0	0	8	814	Insulin resistance, severe, digenic, 604367 (3)	Metabolic
60	0.002335	1	1.033834	0	0	0	0	0.01	0	0	0	0.97	0	0	0	0	0	0	0	8	872	Leanness, inherited (3)	Nutritional
89	0.147118	21	25.849771	0	0	0	0	0	0	0	0	1	0	0	0	0	0	0	0	8	1126	Obesity, resistance to (3)	Nutritional
259	0.002334	1	1.033407	0	0	0	0	0.01	0	0	0	0.97	0	0	0	0	0	0	0	8	138	Aquaporin-1 deficiency (3)	Unclassified
462	0.002431	1	1.073414	0	0	0	0	0.01	0	0	0	0.97	0	0	0	0	0	0	0	8	198	Beta-2-adrenoreceptor agonist, reduced response to (3)	Unclassified
136	0.00565	1	1.033129	0	0	0	0	0	0	0	0	0	0.97	0	0	0	0.02	0	0	9	992	Merkel cell carcinoma, somatic (3)	Cancer
137	0.00565	1	1.033091	0	0	0	0	0	0	0	0	0	0.97	0	0	0	0.02	0	0	9	265	Carcinoid tumors, intestinal, 114900 (3)	Cancer
335	0.005745	1	1.050076	0	0	0	0	0	0	0	0	0	0.97	0	0	0	0.02	0	0	9	650	Hemangioblastoma, cerebellar, somatic (3)	Cancer
144	0.011531	2	2.080985	0	0	0	0	0	0	0	0	0	0.97	0	0	0	0.03	0	0	9	1572	von Hippel-Lindau disease, modification of, 193300 (3)	Cancer
134	0.017138	3	3.01361	0	0	0	0	0	0	0	0	0	1	0	0	0	0	0	0	9	1186	Paragangliomas, familial nonchromaffin, 3, 605373 (3)	Cancer
135	0.017044	3	2.997752	0	0	0	0	0	0	0	0	0	1	0	0	0	0	0	0	9	1218	Pheochromocytoma, extraadrenal, and cervical paraganglioma, 115310 (3)	Cancer
189	0.041006	7	7.211064	0	0	0	0	0	0	0	0	0	0.79	0	0	0	0.21	0	0	9	1308	Renal cell carcinoma, papillary, familial and sporadic, 605074 (3)	Cancer
308	0.005304	1	1.011203	0	0	0	0	0	0.04	0	0	0	0.76	0	0	0	0.19	0	0	9	205	Birt-Hogg-Dube syndrome, 135150 (3)	Dermatological
48	0.005569	1	1.020017	0	0	0	0	0.01	0	0	0	0	0.95	0	0	0	0.02	0	0	9	665	Hemosiderosis, systemic, due to aceruloplasminemia, 604290 (3)	Hematological
341	0.005579	1	1.021177	0	0	0	0	0	0	0	0	0	0.96	0	0	0	0.02	0	0	9	1046	Myelofibrosis, idiopathic, 254450 (3)	Hematological
463	0.005505	1	1.010082	0	0	0	0	0.01	0	0	0	0	0.95	0	0	0	0.02	0	0	9	370	Coumarin resistance, 122700 (3)	Hematological
342	0.011417	2	2.049987	0	0	0	0	0	0	0	0	0	0.97	0	0	0	0.02	0	0	9	1493	Thrombocythemia, essential, 187950 (3)	Hematological
343	0.011977	2	2.138856	0	0	0	0	0	0	0	0	0	0.99	0	0	0	0	0	0	9	1242	Polycythemia, benign familial, 263400 (3)	Hematological
387	0.005578	1	1.023088	0	0	0	0	0	0	0	0	0	0.96	0	0	0	0.03	0	0	9	882	Leprosy, susceptibility to, 607572 (3)	Immunological
49	0.005569	1	1.019992	0	0	0	0	0.01	0	0	0	0	0.95	0	0	0	0.02	0	0	9	766	Hypoceruloplasminemia, hereditary, 604290 (3)	Metabolic
310	0.005524	1	1.012702	0	0	0	0	0	0	0	0	0	0.96	0	0	0	0.02	0	0	9	441	Dopamine-beta-hydroxylase activity levels, plasma (3)	Metabolic
336	0.005673	1	1.037349	0	0	0	0	0	0	0	0	0	0.97	0	0	0	0.02	0	0	9	656	Hemiplegic migraine, familial, 141500 (3)	Neurological
374	0.005735	1	1.048458	0	0	0	0	0	0	0	0	0	0.97	0	0	0	0.02	0	0	9	1263	Prion disease with protracted course, 606688 (3)	Neurological
375	0.005735	1	1.048437	0	0	0	0	0	0	0	0	0	0.97	0	0	0	0.02	0	0	9	581	Gerstmann-Straussler disease, 137440 (3)	Neurological
482	0.00553	1	1.01389	0	0	0	0	0	0	0	0	0	0.96	0	0	0	0.02	0	0	9	1057	Myokymia with neonatal epilepsy, 606437 (3)	Neurological
47	0.011847	2	2.117217	0	0	0	0	0	0	0	0	0	0.99	0	0	0	0	0	0	9	289	Cerebellar ataxia, 604290 (3)	Neurological
376	0.011723	2	2.101405	0	0	0	0	0	0	0	0	0	0.97	0	0	0	0.01	0	0	9	388	Creutzfeldt-Jakob disease, 123400 (3)	Neurological
424	0.011608	2	2.081587	0	0	0	0	0	0	0	0	0	0.98	0	0	0	0.01	0	0	9	497	Episodic ataxia, type 2, 108500 (3)	Neurological
22	0.015264	3	2.974542	0	0	0	0	0	0	0	0.16	0	0.84	0	0	0	0	0	0	9	1055	Myoclonic epilepsy with mental retardation and spasticity, 300432 (3)	Neurological
366	0.024757	4	4.264484	0	0	0	0	0	0	0	0	0	1	0	0	0	0	0	0	9	708	Huntington disease (3)	Neurological
1	0.030539	5	5.18939	0	0	0	0	0	0	0	0	0	0.99	0	0	0	0	0	0	9	154	Ataxia, cerebellar, Cayman type, 601238 (3)	Neurological
169	0.080052	11	12.209204	0	0	0	0	0	0	0	0	0	1	0	0	0	0	0	0	9	1192	Parkinson disease 4, autosomal dominant Lewy body, 605543 (3)	Neurological
0	0.098075	13	14.483545	0	0	0	0	0	0	0	0	0	1	0	0	0	0	0	0	9	1428	Spinocerebellar ataxia 14, 605361 (3)	Neurological
53	0.150258	17	20.485482	0	0	0	0	0	0	0	0	0	1	0	0	0	0	0	0	9	495	Epilepsy, benign neonatal, type 2, 121201 (3)	Neurological
377	0.011723	2	2.101427	0	0	0	0	0	0	0	0	0	0.97	0	0	0	0.01	0	0	9	812	Insomnia, fatal familial, 600072 (3)	Psychiatric
285	0.017629	3	3.100738	0	0	0	0	0	0	0	0	0	0.98	0	0	0	0.01	0	0	9	1106	Nicotine addiction, protection from (3)	Psychiatric
309	0.005305	1	1.011216	0	0	0	0	0	0.04	0	0	0	0.76	0	0	0	0.19	0	0	9	1239	Pneumothorax, primary spontaneous, 173600 (3)	Respiratory
81	0.006512	1	1.135977	0	0	0	0	0	0	0	0	0	0	0.99	0	0	0	0	0	10	2053	Adrenal adenoma, sporadic (3)	Cancer
85	0.006512	1	1.135993	0	0	0	0	0	0	0	0	0	0	0.99	0	0	0	0	0	10	2265	Carcinoid tumor of lung (3)	Cancer
312	0.005836	1	1.026041	0	0	0	0	0	0	0	0	0	0	0.97	0	0	0	0	0.01	10	1345	Salivary adenoma (3)	Cancer
313	0.005836	1	1.026064	0	0	0	0	0	0	0	0	0	0	0.97	0	0	0	0	0.01	10	1552	Uterine leiomyoma (3)	Cancer
5	0.012874	2	2.157984	0	0	0	0	0	0	0	0	0	0	0.99	0	0	0	0	0	10	2969	Medullary thyroid carcinoma, familial, 155240 (3)	Cancer
82	0.01191	2	2.005789	0	0	0	0	0	0	0	0	0	0	1	0	0	0	0	0	10	1189	Parathyroid adenoma, sporadic (3)	Cancer
86	0.011869	2	1.999333	0	0	0	0	0	0	0	0	0	0	1	0	0	0	0	0	10	1037	Multiple endocrine neoplasia I (3)	Cancer
472	0.012292	2	2.068396	0	0	0	0	0	0	0	0	0	0	0.99	0	0	0	0	0	10	1091	Neuroblastoma, 256700 (3)	Cancer
84	0.021103	3	3.380208	0	0	0	0	0	0	0	0	0	0	0.99	0	0	0	0	0	10	904	Lipoma, sporadic (3)	Cancer
298	0.005873	1	1.032491	0	0	0	0	0	0	0	0	0	0	0.97	0	0	0	0	0.01	10	881	Leprechaunism, 246200 (3)	Developmental
83	0.006512	1	1.135977	0	0	0	0	0	0	0	0	0	0	0.99	0	0	0	0	0	10	115	Angiofibroma, sporadic (3)	Endocrine
88	0.006512	1	1.135979	0	0	0	0	0	0	0	0	0	0	0.99	0	0	0	0	0	10	1267	Prolactinoma, hyperparathyroidism, carcinoid syndrome (3)	Endocrine
428	0.005738	1	1.012099	0	0	0	0	0	0	0	0	0	0	0.96	0	0	0	0	0.01	10	748	Hyperproinsulinemia, familial (3)	Endocrine
473	0.005843	1	1.026853	0	0	0	0	0	0	0	0	0	0	0.97	0	0	0	0	0.01	10	764	Hypocalcemia, autosomal dominant, 146200 (3)	Endocrine
474	0.005843	1	1.026872	0	0	0	0	0	0	0	0	0	0	0.97	0	0	0	0	0.01	10	765	Hypocalciuric hypercalcemia, type I, 145980 (3)	Endocrine
87	0.019152	3	3.097111	0	0	0	0	0	0	0	0	0	0	1	0	0	0	0	0	10	743	Hyperparathyroidism, AD, 145000 (3)	Endocrine
178	0.042111	6	6.129389	0	0	0	0	0	0	0	0	0	0	1	0	0	0	0	0	10	1020	MODY5 with nephron agenesis (3)	Endocrine
179	0.527855	27	35.270327	0	0	0	0	0	0	0	0	0	0	1	0	0	0	0	0	10	427	Diabetes mellitus, insulin-resistant, with acanthosis nigricans and hypertension, 604367 (3)	Endocrine
357	0.006079	1	1.063533	0	0	0	0	0	0	0	0	0	0	0.99	0	0	0	0	0	10	347	Colonic aganglionosis, total, with small bowel involvement (3)	Gastrointestinal
391	0.005871	1	1.028582	0	0	0	0	0	0	0	0	0	0	0.99	0	0	0	0	0	10	3178	Pancreatic agenesis, 260370 (3)	Gastrointestinal
33	0.051791	7	7.261446	0	0	0	0	0	0	0	0	0	0	1	0	0	0	0	0	10	681	Hirschsprung disease-2, 600155 (3)	Gastrointestinal
239	0.005871	1	1.028585	0	0	0	0	0	0	0	0	0	0	0.99	0	0	0	0	0	10	731	Hyperinsulinism, familial, 602485 (3)	Metabolic
248	0.005759	1	1.017554	0	0	0	0	0	0	0	0	0	0	0.96	0	0	0	0	0.01	10	524	Fanconi-Bickel syndrome, 227810 (3)	Metabolic
328	0.005759	1	1.017541	0	0	0	0	0	0	0	0	0	0	0.96	0	0	0	0	0.01	10	772	Hypoglycemia of infancy, leucine-sensitive, 240800 (3)	Metabolic
483	0.005759	1	1.017551	0	0	0	0	0	0	0	0	0	0	0.96	0	0	0	0	0.01	10	3212	Persistent hyperinsulinemic hypoglycemia of infancy, 256450 (3)	Metabolic
32	0.005876	1	1.030605	0	0	0	0	0	0	0	0	0	0	0.98	0	0	0	0	0.01	10	15	ABCD syndrome, 600501 (3)	multiple
131	0.005871	1	1.028614	0	0	0	0	0	0	0	0	0	0	0.99	0	0	0	0	0	10	1386	Shah-Waardenburg syndrome, 277580 (3)	multiple
154	0.005812	1	1.023001	0	0	0	0	0.01	0	0	0	0	0	0.95	0	0	0	0	0.02	10	1614	Yemenite deaf-blind hypopigmentation syndrome, 601706 (3)	multiple
268	0.005873	1	1.032488	0	0	0	0	0	0	0	0	0	0	0.97	0	0	0	0	0.01	10	1298	Rabson-Mendenhall syndrome, 262190 (3)	multiple
330	0.005759	1	1.017573	0	0	0	0	0	0	0	0	0	0	0.96	0	0	0	0	0.01	10	803	Immunodysregulation, polyendocrinopathy, and enteropathy, X-linked, 304790 (3)	multiple
34	0.012607	2	2.118288	0	0	0	0	0	0	0	0	0	0	0.98	0	0	0	0	0.01	10	1573	Waardenburg-Shah syndrome, 277580 (3)	multiple
6	0.005723	1	1.009887	0	0	0	0	0	0	0	0	0	0	0.95	0	0	0	0	0.02	10	811	Insensitivity to pain, congenital, with anhidrosis, 256800 (3)	Neurological
266	0.005812	1	1.022992	0	0	0	0	0.01	0	0	0	0	0	0.95	0	0	0	0	0.02	10	1198	PCWH, 609136 (3)	Neurological
177	0.005871	1	1.028595	0	0	0	0	0	0	0	0	0	0	0.99	0	0	0	0	0	10	594	Glomerulocystic kidney disease, hypoplastic, 137920 (3)	Renal
51	0.033447	5	5.0494	0	0	0	0	0	0	0	0	0	0	1	0	0	0	0	0	10	287	Central hypoventilation syndrome, 209880 (3)	Respiratory
228	0.006132	1	1.057618	0	0	0	0	0	0	0	0	0	0	0	0.99	0	0	0	0	11	26	Achondrogenesis-hypochondrogenesis, type II, 200610 (3)	Bone
455	0.006123	1	1.056421	0	0	0	0	0	0	0	0	0	0	0	0.98	0	0	0	0	11	1152	Osseous heteroplasia, progressive, 166350 (3)	Bone
468	0.00586	1	1.013528	0	0	0	0	0	0	0	0	0	0	0	0.98	0	0	0	0	11	147	Arthropathy, progressive pseudorheumatoid, of childhood, 208230 (3)	Bone
484	0.005996	1	1.034816	0	0	0	0	0	0	0	0	0	0	0	0.99	0	0	0	0	11	27	Achondrogenesis Ib, 600972 (3)	Bone
159	0.040932	6	6.309006	0	0	0	0	0	0	0	0	0	0	0	1	0	0	0	0	11	496	Epiphyseal dysplasia, multiple, COL9A1-related (3)	Bone
451	0.019358	3	3.186632	0	0	0	0	0	0	0	0	0	0	0	0.99	0	0	0	0	11	1232	Pituitary ACTH-secreting adenoma (3)	Cancer
385	0.018659	3	3.0782	0	0	0	0	0	0	0	0	0	0	0	1	0	0	0	0	11	1558	Ventricular tachycardia, stress-induced polymorphic, 604772 (3)	Cardiovascular
386	0.018835	3	3.105176	0	0	0	0	0	0	0	0	0	0	0	1	0	0	0	0	11	144	Arrhythmogenic right ventricular dysplasia 8, 607450 (3)	Cardiovascular
435	0.012533	2	2.111533	0	0	0	0	0	0	0	0	0	0	0	0.99	0	0	0	0	11	160	Atelostogenesis, type I, 108720 (3)	Connective tissue disorder
77	0.025788	4	4.157092	0	0	0	0	0	0	0	0	0	0	0	1	0	0	0	0	11	1154	Osteoarthritis of hip, female-specific, susceptibility to, 165720 (3)	Connective tissue disorder
67	0.006047	1	1.043258	0	0	0	0	0	0	0	0	0	0	0	0.99	0	0	0	0	11	396	Cyclic ichthyosis with epidermolytic hyperkeratosis, 607602 (3)	Dermatological
71	0.006047	1	1.043259	0	0	0	0	0	0	0	0	0	0	0	0.99	0	0	0	0	11	1545	Unna-Thost disease, nonepidermolytic, 600962 (3)	Dermatological
79	0.005786	1	1.006208	0.01	0.03	0	0	0.01	0	0	0	0	0.01	0	0.89	0	0	0.04	0	11	806	Incontinentia pigmenti, type II, 308300 (3)	Dermatological
155	0.005999	1	1.035676	0	0	0	0	0	0	0	0	0	0	0	0.98	0	0	0	0	11	465	EBD, Bart type, 132000 (3)	Dermatological
157	0.005999	1	1.035707	0	0	0	0	0	0	0	0	0	0	0	0.98	0	0	0	0	11	1510	Toenail dystrophy, isolated, 607523 (3)	Dermatological
158	0.005999	1	1.035666	0	0	0	0	0	0	0	0	0	0	0	0.98	0	0	0	0	11	1518	Transient bullous of the newborn, 131705 (3)	Dermatological
209	0.005935	1	1.024753	0	0	0	0	0	0	0	0	0	0	0	0.99	0	0	0	0	11	1373	Self-healing collodion baby, 242300 (3)	Dermatological
260	0.006052	1	1.044093	0	0	0	0	0	0	0	0	0	0	0	0.99	0	0	0	0	11	1401	Skin fragility-woolly hair syndrome, 607655 (3)	Dermatological
286	0.005927	1	1.023034	0	0	0	0	0	0	0	0	0	0	0	0.99	0	0	0	0	11	1104	Nevus, epidermal, epidermolytic hyperkeratotic type, 600648 (3)	Dermatological
68	0.018272	3	3.017897	0	0	0	0	0	0	0	0	0	0	0	1	0	0	0	0	11	494	Epidermolytic hyperkeratosis, 113800 (3)	Dermatological
116	0.018859	3	3.110326	0	0	0	0	0	0	0	0	0	0	0	0.99	0	0	0	0	11	793	Ichthyosiform erythroderma, congenital, nonbullous, 1, 242100 (3)	Dermatological
69	0.025086	4	4.052911	0	0	0	0	0	0	0	0	0	0	0	1	0	0	0	0	11	847	Keratosis palmoplantaria striata, 148700 (3)	Dermatological
70	0.049354	7	7.434486	0	0	0	0	0	0	0	0	0	0	0	1	0	0	0	0	11	794	Ichthyosis histrix, Curth-Macklin type, 146590 (3)	Dermatological
80	0.054702	8	8.190415	0.01	0.02	0	0	0.01	0	0	0	0	0.01	0	0.9	0	0	0.04	0	11	466	Ectodermal dysplasia, anhidrotic, lymphedema and immunodeficiency, 300301 (3)	Dermatological
156	0.091517	11	12.486703	0	0	0	0	0	0	0	0	0	0	0	1	0	0	0	0	11	493	Epidermolysis bullosa dystrophica, AD, 131750 (3)	Dermatological
210	0.005833	1	1.012939	0.01	0.03	0	0	0.01	0	0	0	0	0.01	0	0.89	0	0	0.05	0	11	1599	Witkop syndrome, 189500 (3)	Developmental
311	0.018507	3	3.073137	0.01	0.03	0	0	0.01	0	0	0	0	0.01	0	0.9	0	0	0.04	0	11	336	Cleft lip/palate ectodermal dysplasia syndrome, 225000 (3)	Developmental
452	0.006123	1	1.056446	0	0	0	0	0	0	0	0	0	0	0	0.98	0	0	0	0	11	1282	Pseudohypoparathyroidism, type Ia, 103580 (3)	Endocrine
454	0.006123	1	1.056445	0	0	0	0	0	0	0	0	0	0	0	0.98	0	0	0	0	11	1415	Somatotrophinoma (3)	Endocrine
453	0.012564	2	2.117261	0	0	0	0	0	0	0	0	0	0	0	0.98	0	0	0	0	11	38	Acromegaly, 102200 (3)	Endocrine
493	0.005864	1	1.014066	0	0	0	0	0	0	0	0	0	0	0	0.98	0	0	0	0	11	5233	Placental steroid sulfatase deficiency (3)	Metabolic
153	0.005843	1	1.014191	0.01	0.03	0	0	0.01	0	0	0	0	0.01	0	0.89	0	0	0.04	0	11	1617	Zlotogora-Ogur syndrome, 225000 (3)	multiple
186	0.005868	1	1.014846	0	0	0	0	0	0	0	0	0	0	0	0.98	0	0	0	0	11	868	Laryngoonychocutaneous syndrome, 245660 (3)	multiple
352	0.006052	1	1.044075	0	0	0	0	0	0	0	0	0	0	0	0.99	0	0	0	0	11	434	Dilated cardiomyopathy with woolly hair and keratoderma, 605676 (3)	multiple
456	0.006123	1	1.056462	0	0	0	0	0	0	0	0	0	0	0	0.98	0	0	0	0	11	963	McCune-Albright syndrome, 174800 (3)	multiple
488	0.005859	1	1.013181	0	0	0	0	0	0	0	0	0	0	0	0.98	0	0	0	0	11	953	Marshall syndrome, 154780 (3)	multiple
227	0.019113	3	3.147615	0	0	0	0	0	0	0	0	0	0	0	1	0	0	0	0	11	1447	Stickler syndrome, type I, 108300 (3)	multiple
161	0.011833	2	1.997908	0	0	0	0	0	0	0	0	0	0	0	1	0	0	0	0	11	817	Intervertebral disc disease, susceptibility to, 603932 (3)	Neurological
204	0.006132	1	1.057647	0	0	0	0	0	0	0	0	0	0	0	0.99	0	0	0	0	11	1575	Wagner syndrome, 143200 (3)	Ophthamological
185	0.005913	1	1.021785	0	0	0	0	0	0	0	0	0	0	0	0.98	0	0	0	0	11	865	Larson syndrome, 150250 (3)	Skeletal
229	0.006132	1	1.057638	0	0	0	0	0	0	0	0	0	0	0	0.99	0	0	0	0	11	854	Kniest dysplasia, 156550 (3)	Skeletal
230	0.006132	1	1.057606	0	0	0	0	0	0	0	0	0	0	0	0.99	0	0	0	0	11	1408	SMED Strudwick type, 184250 (3)	Skeletal
332	0.005773	1	1.004585	0.01	0.03	0	0	0.01	0	0	0	0	0.01	0	0.87	0	0	0.05	0.01	11	1139	Oligodontia, 604625 (3)	Skeletal
353	0.005996	1	1.034822	0	0	0	0	0	0	0	0	0	0	0	0.99	0	0	0	0	11	430	Diastrophic dysplasia, 222600 (3)	Skeletal
481	0.005863	1	1.01392	0	0	0	0	0	0	0	0	0	0	0	0.98	0	0	0	0	11	1278	Pseudoachondroplasia, 177170 (3)	Skeletal
499	0.005913	1	1.021807	0	0	0	0	0	0	0	0	0	0	0	0.98	0	0	0	0	11	1432	Spondylocarpotarsal synostosis syndrome, 272460 (3)	Skeletal
365	0.011997	2	2.036919	0.01	0.03	0	0	0.01	0	0	0	0	0.01	0	0.89	0	0	0.05	0	11	769	Hypodontia, autosomal dominant, 106600 (3)	Skeletal
421	0.033621	5	5.29298	0	0	0	0	0	0	0	0	0	0	0	1	0	0	0	0	11	1435	Spondyloepiphyseal dysplasia tarda, 313400 (3)	Skeletal
19	0.007411	1	1.012876	0	0.01	0	0	0	0	0	0	0	0	0	0	0.97	0	0	0	12	1601	Wolff-Parkinson-White syndrome, 194200 (3)	Cardiovascular
44	0.007703	1	1.046911	0	0.01	0	0	0	0	0	0	0	0	0	0	0.98	0	0	0	12	3558	Ventricular fibrillation, idiopathic, 603829 (3)	Cardiovascular
222	0.007504	1	1.023658	0	0.01	0	0	0	0	0	0	0	0	0	0	0.97	0	0	0	12	1113	Noncompaction of left ventricular myocardium, isolated, 300183 (3)	Cardiovascular
399	0.007702	1	1.046831	0	0.01	0	0	0	0	0	0	0	0	0	0	0.98	0	0	0	12	647	Heart block, nonprogressive, 113900 (3)	Cardiovascular
449	0.007535	1	1.028979	0	0.01	0	0	0	0	0	0	0	0	0	0.01	0.96	0	0	0	12	2785	Hypoplastic left heart syndrome, 241550 (3)	Cardiovascular
471	0.007402	1	1.010242	0	0.01	0	0	0	0	0	0	0	0	0	0	0.97	0	0	0	12	31	Acquired long QT syndrome, susceptibility to (3)	Cardiovascular
496	0.007702	1	1.046854	0	0.01	0	0	0	0	0	0	0	0	0	0	0.98	0	0	0	12	234	Brugada syndrome, 601144 (3)	Cardiovascular
505	0.007703	1	1.047005	0	0.01	0	0	0	0	0	0	0	0	0	0	0.98	0	0	0	12	1394	Sick sinus syndrome, 608567 (3)	Cardiovascular
15	0.023462	3	3.064342	0	0	0	0	0	0	0	0	0	0	0	0	0.99	0	0	0	12	1483	Tetralogy of Fallot, 187500 (3)	Cardiovascular
437	0.024382	3	3.180158	0	0	0	0	0	0	0	0	0	0	0	0	0.99	0	0	0	12	168	Atrioventricular septal defect, 600309 (3)	Cardiovascular
339	0.040704	5	5.12682	0	0	0	0	0	0	0	0	0	0	0	0	1	0	0	0	12	166	Atrial fibrillation, familial, 607554 (3)	Cardiovascular
128	0.061634	7	7.489182	0	0	0	0	0	0	0	0	0	0	0	0	1	0	0	0	12	912	Long QT syndrome-3, 603830 (3)	Cardiovascular
8	0.310454	25	29.614798	0	0	0	0	0	0	0	0	0	0	0	0	1	0	0	0	12	268	Cardiomyopathy, dilated, 1J, 605362 (3)	Cardiovascular
492	0.007522	1	1.020632	0	0.01	0	0	0	0	0	0	0	0	0	0	0.98	0	0	0	12	1504	Thyrotoxic periodic paralysis, susceptibility to, 188580 (3)	Endocrine
477	0.007727	1	1.045144	0	0	0	0	0	0	0	0	0	0	0	0	0.99	0	0	0	12	385	Creatine phosphokinase, elevated serum, 123320 (3)	Metabolic
242	0.015159	2	2.029129	0	0.01	0	0	0	0	0	0	0	0	0	0	0.97	0	0	0	12	374	CPT deficiency, hepatic, type IA, 255120 (3)	Metabolic
434	0.007503	1	1.023495	0	0.01	0	0	0	0	0	0	0	0	0	0	0.97	0	0	0	12	185	Barth syndrome, 302060 (3)	multiple
470	0.015069	2	1.998807	0	0	0	0	0	0	0	0	0	0	0	0	1	0	0	0	12	830	Jervell and Lange-Nielsen syndrome, 220400 (3)	multiple
202	0.023148	3	3.017543	0	0	0	0	0	0	0	0	0	0	0	0	1	0	0	0	12	1578	Warburg micro syndrome 1, 600118 (3)	multiple
392	0.007547	1	1.021266	0	0	0	0	0	0	0	0	0	0	0	0	0.99	0	0	0	12	1018	Miyoshi myopathy, 254130 (3)	Muscular
408	0.007727	1	1.045197	0	0	0	0	0	0	0	0	0	0	0	0	0.99	0	0	0	12	1333	Rippling muscle disease, 606072 (3)	Muscular
425	0.007408	1	1.011829	0	0.01	0	0	0	0	0	0	0	0	0	0	0.97	0	0	0	12	1061	Myotilinopathy, 609200 (3)	Muscular
465	0.007844	1	1.065036	0	0.01	0	0	0	0	0	0	0	0	0	0	0.98	0	0	0	12	376	Cramps, familial, potassium-aggravated (3)	Muscular
502	0.007843	1	1.064889	0	0.01	0	0	0	0	0	0	0	0	0	0	0.98	0	0	0	12	1188	Paramyotonia congenita, 168300 (3)	Muscular
511	0.007547	1	1.021323	0	0	0	0	0	0	0	0	0	0	0	0	0.99	0	0	0	12	451	Duchenne muscular dystrophy, 310200 (3)	Muscular
327	0.015086	2	2.001105	0	0	0	0	0	0	0	0	0	0	0	0	1	0	0	0	12	193	Becker muscular dystrophy, 300376 (3)	Muscular
373	0.015384	2	2.039747	0	0	0	0	0	0	0	0	0	0	0	0	1	0	0	0	12	2287	Central core disease, one form (3) ()	Muscular
426	0.015986	2	2.129019	0	0.01	0	0	0	0	0	0	0	0	0	0	0.98	0	0	0	12	1062	Myotonia congenita, dominant, 160800 (3)	Muscular
72	0.061532	7	7.51503	0	0.01	0	0	0	0	0	0	0	0	0	0	0.98	0	0	0	12	1042	Myasthenic syndrome, congenital, associated with episodic apnea, 254210 (3)	Muscular
267	0.089136	10	10.396612	0	0	0	0	0	0	0	0	0	0	0	0	1	0	0	0	12	1059	Myopathy, cardioskeletal, desmin-related, with cataract, 608810 (3)	Muscular
192	0.191314	18	19.924633	0	0	0	0	0	0	0	0	0	0	0	0	1	0	0	0	12	1040	Muscular dystrophy, limb-girdle, type 2J, 608807 (3)	Muscular
510	0.007843	1	1.064854	0	0.01	0	0	0	0	0	0	0	0	0	0	0.98	0	0	0	12	733	Hyperkalemic periodic paralysis, 170500 (3)	Neurological
384	0.015366	2	2.040143	0	0	0	0	0	0	0	0	0	0	0	0	0.99	0	0	0	12	942	Malignant hyperthermia susceptibility 1, 145600 (3)	Neurological
489	0.024337	3	3.173272	0	0.01	0	0	0	0	0	0	0	0	0	0	0.99	0	0	0	12	776	Hypokalemic periodic paralysis, 170400 (3)	Renal
331	0.007535	1	1.028946	0	0.01	0	0	0	0	0	0	0	0	0	0.01	0.96	0	0	0	12	1132	Oculodentodigital dysplasia, 164200 (3)	Skeletal
422	0.007535	1	1.028959	0	0.01	0	0	0	0	0	0	0	0	0	0.01	0.96	0	0	0	12	1468	Syndactyly, type III, 186100 (3)	Skeletal
130	0.00461	1	1.015557	0	0	0	0	0	0.17	0	0	0	0	0	0	0	0.82	0	0	13	1385	Sezary syndrome (3)	Cancer
173	0.004549	1	1.03106	0	0	0	0	0	0.07	0	0	0	0	0	0	0	0.92	0	0	13	46	Adenoma, periampullary (3)	Cancer
224	0.004663	1	1.005645	0	0	0	0	0	0.23	0	0	0	0.01	0	0	0	0.74	0	0	13	1114	Non-Hodgkin lymphoma, somatic, 605027 (3)	Cancer
403	0.004549	1	1.031084	0	0	0	0	0	0.07	0	0	0	0	0	0	0	0.92	0	0	13	425	Desmoid disease, hereditary, 135290 (3)	Cancer
419	0.004565	1	1.007508	0	0	0	0	0	0.16	0	0	0	0	0	0	0	0.82	0	0	13	1183	Papillary serous carcinoma of the peritoneum (3)	Cancer
441	0.00461	1	1.015604	0	0	0	0	0	0.17	0	0	0	0	0	0	0	0.82	0	0	13	995	Mesothelioma (3)	Cancer
461	0.004549	1	1.031097	0	0	0	0	0	0.07	0	0	0	0	0	0	0	0.92	0	0	13	571	Gardner syndrome (3)	Cancer
497	0.004722	1	1.000498	0	0	0	0	0	0.27	0	0	0	0.04	0	0	0	0.67	0	0	13	1140	Oligodontia-colorectal cancer syndrome, 608615 (3)	Cancer
498	0.004482	1	1.014413	0	0	0	0	0	0.08	0	0	0	0	0	0	0	0.91	0	0	13	1230	Pilomatricoma, 132600 (3)	Cancer
513	0.004523	1	1.043575	0	0	0	0	0	0.01	0	0	0	0	0	0	0	0.98	0	0	13	930	Lynch cancer family syndrome II, 114400 (3)	Cancer
74	0.008765	2	2.009798	0	0	0	0	0	0	0	0	0	0	0	0	0	1	0	0	13	252	Cafe-au-lait spots, multiple, with leukemia, 114030 (3)	Cancer
108	0.009089	2	2.030757	0	0	0	0	0	0.08	0	0	0	0	0	0	0	0.91	0	0	13	259	Cancer susceptibility (3)	Cancer
218	0.008963	2	2.006777	0	0	0	0	0	0.08	0	0	0	0	0	0	0	0.92	0	0	13	1478	T-cell acute lymphoblastic leukemia (3)	Cancer
290	0.008765	2	2.00983	0	0	0	0	0	0	0	0	0	0	0	0	0	1	0	0	13	1035	Muir-Torre syndrome, 158320 (3)	Cancer
304	0.009064	2	2.024822	0	0	0	0	0	0.11	0.01	0	0	0	0	0	0	0.88	0	0	13	580	Germ cell tumor (3)	Cancer
43	0.014452	3	2.986807	0	0.01	0	0	0	0.25	0	0	0	0.05	0	0	0	0.67	0	0	13	1437	Squamous cell carcinoma, head and neck, 601400 (3)	Cancer
174	0.01339	3	3.021628	0	0	0	0	0	0.02	0	0	0	0	0	0	0	0.98	0	0	13	47	Adenomatous polyposis coli (3)	Cancer
223	0.013449	3	3.006206	0	0	0	0	0	0.06	0	0	0	0	0	0	0	0.94	0	0	13	1115	Nonsmall cell lung cancer, response to tyrosine kinase inhibitor in, 211980 (3)	Cancer
261	0.013506	3	3.061906	0	0	0	0	0	0.01	0	0	0	0	0	0	0	0.99	0	0	13	1097	Neurofibromatosis, type 1 (3)	Cancer
350	0.013286	3	3.011458	0	0	0	0	0	0.01	0	0	0	0	0	0	0	0.99	0	0	13	1536	Turcot syndrome with glioblastoma, 276300 (3)	Cancer
59	0.018158	4	4.036569	0	0	0	0	0	0.04	0	0	0	0	0	0	0	0.96	0	0	13	479	Endometrial carcinoma (3)	Cancer
119	0.018382	4	4.030522	0	0	0	0	0	0.09	0	0	0	0	0	0	0	0.91	0	0	13	1047	Myeloid malignancy, predisposition to (3)	Cancer
175	0.017779	4	4.001384	0	0	0	0	0	0	0	0	0	0	0	0	0	1	0	0	13	45	Adenocarcinoma of lung, somatic, 211980 (3)	Cancer
201	0.01924	4	3.969915	0	0.01	0	0	0.01	0.16	0	0	0	0.11	0	0.01	0	0.68	0.01	0	13	508	Esophageal cancer, 133239 (3)	Cancer
364	0.020424	4	3.948236	0.01	0.08	0	0	0.01	0.32	0	0	0	0.03	0	0.03	0	0.49	0.03	0	13	1323	Rhabdomyosarcoma, 268210 (3)	Cancer
418	0.023924	5	5.027841	0	0	0	0	0	0.19	0	0	0	0	0	0	0	0.81	0	0	13	978	Melanoma, malignant sporadic (3)	Cancer
490	0.022505	5	5.019972	0	0	0	0	0	0	0	0	0	0	0	0	0	1	0	0	13	590	Glioblastoma, somatic, 137800 (3)	Cancer
12	0.036908	8	8.01909	0	0	0	0	0	0	0	0	0	0	0	0	0	1	0	0	13	1170	Ovarian carcinoma, endometrioid type (3)	Cancer
182	0.037194	8	8.061588	0	0	0	0	0	0.01	0	0	0	0	0	0	0	0.99	0	0	13	668	Hepatoblastoma (3)	Cancer
104	0.047187	10	10.075911	0	0	0	0	0	0	0	0	0	0	0	0	0	1	0	0	13	572	Gastric cancer, somatic, 137215 (3)	Cancer
193	0.047432	10	10.12507	0	0	0	0	0	0	0	0	0	0	0	0	0	1	0	0	13	925	Lymphoma, T-cell (3)	Cancer
36	0.098538	19	19.543243	0	0	0	0	0	0.01	0	0	0	0	0	0	0	0.99	0	0	13	228	Breast cancer-1 (3)	Cancer
35	0.203376	34	36.62336	0	0	0	0	0	0	0	0	0	0	0	0	0	1	0	0	13	346	Colorectal cancer (3)	Cancer
165	0.009544	2	1.996011	0	0.01	0	0	0	0.2	0	0	0	0.11	0	0.01	0	0.66	0.01	0	13	910	Loeys-Dietz syndrome, 609192 (3)	Connective tissue disorder
333	0.015451	3	2.899664	0.02	0.11	0	0	0.02	0.24	0	0	0	0.16	0	0.05	0	0.32	0.06	0.01	13	72	Albinism, oculocutaneous, type IA, 203100 (3)	Dermatological
389	0.004572	1	1.016713	0	0	0	0	0	0.14	0	0	0	0	0	0	0	0.85	0	0	13	935	Macrocytic anemia, refractory, of 5q- syndrome, 153550 (3)	Hematological
37	0.004489	1	1.020368	0	0	0	0	0	0.06	0	0	0	0	0	0	0	0.93	0	0	13	909	Listeria monocytogenes, susceptibility to (3)	Immunological
405	0.009154	2	2.028161	0	0	0	0	0	0.11	0	0	0	0	0	0	0	0.88	0	0	13	157	Ataxia-telangiectasia, 208900 (3)	Immunological
265	0.018667	4	4.024932	0	0	0	0	0	0.13	0	0	0	0.01	0	0	0	0.86	0	0	13	174	Autoimmune lymphoproliferative syndrome, type II, 603909 (3)	Immunological
351	0.004565	1	1.007506	0	0	0	0	0	0.16	0	0	0	0	0	0	0	0.82	0	0	13	1093	Neuroectodermal tumors, supratentorial primitive, with cafe-au-lait spots, 608623 (3)	multiple
295	0.009452	2	1.998618	0	0	0	0	0	0.23	0	0	0	0.04	0	0	0	0.71	0	0	13	1341	Rubenstein-Taybi syndrome, 180849 (3)	multiple
205	0.020978	4	3.849748	0.01	0.11	0	0	0.02	0.29	0	0	0	0.15	0	0.05	0	0.3	0.06	0.01	13	1574	Waardenburg syndrome/albinism, digenic, 103470 (3)	multiple
251	0.05535	11	11.186955	0	0	0	0	0	0.13	0	0	0	0	0	0	0	0.87	0	0	13	523	Fanconi anemia, complementation group D1, 605724 (3)	multiple
388	0.013675	3	3.018502	0	0	0	0	0	0.1	0	0	0	0	0	0	0	0.9	0	0	13	1045	Myelodysplastic syndrome, preleukemic (3)	Muscular
149	0.005549	1	1.022036	0	0	0	0	0	0	0	0	0	0	0	0	0	0	0.96	0.02	14	1463	Supravalvar aortic stenosis, 185500 (3)	Cardiovascular
148	0.017891	3	3.17366	0	0	0	0	0	0	0	0	0	0	0	0	0	0	0.99	0	14	395	Cutis laxa, AD, 123700 (3)	Connective tissue disorder
194	0.038725	7	6.395258	0.02	0.29	0	0	0.03	0.1	0	0	0	0.05	0	0.15	0	0.06	0.29	0.01	14	787	Hypothyroidism, congenital, due to DUOX2 deficiency, 607200 (3)	Endocrine
220	0.005561	1	1.02302	0	0	0	0	0	0	0	0	0	0	0	0	0	0	0.98	0.01	14	1296	Pyropoikilocytosis (3)	Hematological
293	0.005637	1	1.036673	0	0	0	0	0	0	0	0	0	0	0	0	0	0	0.97	0.02	14	661	Hemolytic-uremic syndrome, 235400 (3)	Hematological
443	0.005493	1	1.0136	0	0	0	0	0	0	0	0	0	0	0	0	0	0	0.97	0.01	14	1326	Rh-mod syndrome (3)	Hematological
54	0.022916	4	4.01128	0	0	0	0	0	0	0	0	0	0	0	0	0	0	1	0	14	472	Elliptocytosis-3 (3)	Hematological
127	0.029323	5	5.049917	0	0	0	0	0	0	0	0	0	0	0	0	0	0	1	0	14	1423	Spherocytosis-1 (3)	Hematological
249	0.051756	8	8.484885	0	0	0	0	0	0	0	0	0	0	0	0	0	0	0.93	0.07	14	520	Factor XIIIB deficiency (3)	Hematological
42	0.060566	9	9.719251	0	0	0	0	0	0	0	0	0	0	0	0	0	0	1	0	14	110	Anemia, sideroblastic, with ataxia, 301310 (3)	Hematological
294	0.070455	10	11.083401	0	0	0	0	0	0	0	0	0	0	0	0	0	0	1	0	14	660	Hemolytic anemia due to band 3 defect defect (3)	Hematological
252	0.005563	1	1.024644	0	0	0	0	0	0	0	0	0	0	0	0	0	0	0.97	0.01	14	528	Favism (3)	Metabolic
344	0.005563	1	1.024641	0	0	0	0	0	0	0	0	0	0	0	0	0	0	0.97	0.01	14	563	G6PD deficiency (3)	Metabolic
380	0.0057	1	1.048033	0	0	0	0	0	0	0	0	0	0	0	0	0	0	0.98	0.01	14	762	Hypoalphalipoproteinemia (3)	Metabolic
381	0.005568	1	1.024595	0	0	0	0	0	0	0	0	0	0	0	0	0	0	0.97	0.01	14	763	Hypobetalipoproteinemia (3)	Metabolic
475	0.005494	1	1.013854	0	0	0	0	0	0	0	0	0	0	0	0	0	0	0.97	0.01	14	1056	Myoglobinuria/hemolysis due to PGK deficiency (3)	Metabolic
486	0.005494	1	1.013882	0	0	0	0	0	0	0	0	0	0	0	0	0	0	0.97	0.01	14	604	Glutathione synthetase deficiency, 266130 (3)	Metabolic
317	0.01139	2	2.058811	0	0	0	0	0	0	0	0	0	0	0	0	0	0	0.98	0.01	14	17	Abetalipoproteinemia, 200100 (3)	Metabolic
63	0.023932	4	4.183735	0	0	0	0	0	0	0	0	0	0	0	0	0	0	1	0	14	757	Hypertriglyceridemia, susceptibility to, 145750 (3)	Metabolic
254	0.023456	4	4.100063	0	0	0	0	0	0	0	0	0	0	0	0	0	0	1	0	14	136	Apolipoprotein H deficiency (3)	Metabolic
7	0.05263	8	8.588256	0	0	0	0	0	0	0	0	0	0	0	0	0	0	1	0	14	724	Hypercholesterolemia, familial, autosomal recessive, 603813 (3)	Metabolic
147	0.005549	1	1.022009	0	0	0	0	0	0	0	0	0	0	0	0	0	0	0.96	0.02	14	1594	Williams-Beuren syndrome, 194050 (3)	multiple
383	0.005549	1	1.022011	0	0	0	0	0	0	0	0	0	0	0	0	0	0	0.96	0.02	14	1129	Occipital horn syndrome, 304150 (3)	multiple
464	0.005559	1	1.023826	0	0	0	0	0	0	0	0	0	0	0	0	0	0	0.97	0.01	14	377	Craniofacial anomalies, empty sella turcica, corneal endothelial changes, and abnormal retinal and auditory bipolar cells (3)	multiple
431	0.005549	1	1.022026	0	0	0	0	0	0	0	0	0	0	0	0	0	0	0.96	0.02	14	988	Menkes disease, 309400 (3)	Neurological
160	0.005491	1	1.013234	0	0	0	0	0	0	0	0	0	0	0	0	0	0	0.97	0.01	14	558	Fuchs endothelial corneal dystrophy, 136800 (3)	Ophthamological
515	0.005559	1	1.023846	0	0	0	0	0	0	0	0	0	0	0	0	0	0	0.97	0.01	14	844	Keratoconus, 148300 (3)	Ophthamological
423	0.017297	3	3.075083	0	0	0	0	0	0	0	0	0	0	0	0	0	0	0.98	0.01	14	29	Achromatopsia-3, 262300 (3)	Ophthamological
314	0.030536	5	5.243319	0	0	0	0	0	0	0	0	0	0	0	0	0	0	1	0	14	937	Macular degeneration, age-related, 1, 603075 (3)	Ophthamological
146	0.045861	7	7.596033	0	0	0	0	0	0	0	0	0	0	0	0	0	0	1	0	14	362	Cornea plana congenita, recessive, 217300 (3)	Ophthamological
315	0.005637	1	1.036702	0	0	0	0	0	0	0	0	0	0	0	0	0	0	0.97	0.02	14	1084	Nephropathy, chronic hypocomplementemic (3)	Renal
4	0.030925	5	5.305334	0	0	0	0	0	0	0	0	0	0	0	0	0	0	0.99	0	14	7308	Renal tubular acidosis-osteopetrosis syndrome (3)	Renal
190	0.005333	1	1.010332	0	0	0	0	0	0	0	0	0	0	0.01	0	0	0	0.02	0.95	15	137	Apparent mineralocorticoid excess, hypertension due to (3)	Bone
369	0.005329	1	1.009465	0	0	0	0	0	0	0	0	0	0	0.01	0	0	0	0.02	0.95	15	750	Hyperproreninemia (3)	Cardiovascular
507	0.005432	1	1.028201	0	0	0	0	0	0	0	0	0	0	0.01	0	0	0	0	0.98	15	2365	Coronary spasms, susceptibility to (3)	Cardiovascular
141	0.010874	2	2.027405	0	0	0	0	0	0	0	0	0	0	0.01	0	0	0	0.02	0.96	15	1454	Stroke, susceptibility to, 601367 (3)	Cardiovascular
27	0.016934	3	3.110774	0	0	0	0	0	0	0	0	0	0	0	0	0	0	0	0.99	15	1257	Preeclampsia/eclampsia 4 (3)	Cardiovascular
142	0.062838	10	10.455913	0	0	0	0	0	0	0	0	0	0	0	0	0	0	0	1	15	1054	Myocardial infarction, susceptibility to (3)	Cardiovascular
191	0.079999	12	12.898481	0	0	0	0	0	0	0	0	0	0	0	0	0	0	0	1	15	752	Hypertension, essential, susceptibility to, 145500 (3)	Cardiovascular
256	0.00554	1	1.048235	0	0	0	0	0	0	0	0	0	0	0.01	0	0	0	0	0.98	15	117	Angiotensin I-converting enzyme, benign serum increase (3)	Endocrine
145	0.034583	6	6.09896	0	0	0	0	0	0	0	0	0	0	0	0	0	0	0	1	15	1281	Pseudohypoaldosteronism type II (3)	Endocrine
133	0.016587	3	3.04509	0	0	0	0	0	0	0	0	0	0	0.01	0	0	0	0.02	0.95	15	723	Hypercholanemia, familial, 607748 (3)	Gastrointestinal
112	0.005384	1	1.019151	0	0	0	0	0	0	0	0	0	0	0.01	0	0	0	0	0.98	15	770	Hypofibrinogenemia, gamma type (3)	Hematological
184	0.005425	1	1.026095	0	0	0	0	0	0	0	0	0	0	0.01	0	0	0	0.02	0.95	15	463	Dystransthyretinemic hyperthyroxinemia(3)	Hematological
278	0.005434	1	1.028465	0	0	0	0	0	0	0	0	0	0	0.01	0	0	0	0	0.98	15	1366	Sea-blue histiocyte disease, 269600 (3)	Hematological
334	0.005311	1	1.002277	0	0.01	0	0	0.01	0	0	0	0	0.01	0.01	0.01	0	0	0.11	0.83	15	652	Hematopoiesis, cyclic, 162800 (3)	Hematological
264	0.010695	2	1.997206	0	0	0	0	0	0	0	0	0	0	0	0	0	0	0	1	15	61	Afibrinogenemia, congenital, 202400 (3)	Hematological
292	0.010998	2	2.045651	0	0	0	0	0	0	0	0	0	0	0.01	0	0	0	0.06	0.91	15	664	Hemorrhagic diathesis due to \`antithrombin\' Pittsburgh (3)	Hematological
111	0.016245	3	2.991045	0	0	0	0	0	0	0	0	0	0	0	0	0	0	0	1	15	457	Dysfibrinogenemia, gamma type (3)	Hematological
180	0.022637	4	4.082626	0	0.01	0	0	0.01	0	0	0	0	0.01	0	0.01	0	0	0.1	0.87	15	1101	Neutropenia, severe congenital, 202700 (3)	Hematological
417	0.022896	4	4.135087	0	0	0	0	0	0	0	0	0	0	0	0	0	0	0.07	0.92	15	1494	Thrombocytopenia, X-linked, 313900 (3)	Hematological
113	0.05649	9	9.516239	0	0	0	0	0	0	0	0	0	0	0	0	0	0	0	1	15	1497	Thrombosis, hyperhomocysteinemic (3)	Hematological
211	0.005359	1	1.010832	0	0.01	0	0	0.01	0	0	0	0	0.01	0.01	0.01	0	0	0.1	0.86	15	1598	Wiskott-Aldrich syndrome, 301000 (3)	Immunological
258	0.00554	1	1.048267	0	0	0	0	0	0	0	0	0	0	0.01	0	0	0	0	0.98	15	1352	SARS, progression of (3)	Immunological
438	0.005333	1	1.01032	0	0	0	0	0	0	0	0	0	0	0.01	0	0	0	0.02	0.95	15	1051	Myeloperoxidase deficiency, 254600 (3)	Immunological
275	0.010777	2	2.001295	0	0.01	0	0	0.01	0	0	0	0	0.01	0.01	0.01	0	0	0.12	0.83	15	1562	Viral infections, recurrent (3)	Immunological
45	0.010873	2	2.027211	0	0	0	0	0	0	0	0	0	0	0.01	0	0	0	0.02	0.96	15	698	Homocystinuria due to MTHFR deficiency, 236250 (3)	Metabolic
199	0.010868	2	2.025085	0	0	0	0	0	0	0	0	0	0	0.01	0	0	0	0.02	0.95	15	749	Hyperprolinemia, type II, 239510 (3)	Metabolic
329	0.01108	2	2.065323	0	0	0	0	0	0	0	0	0	0	0.01	0	0	0	0	0.98	15	737	Hyperlipoproteinemia, type III (3)	Metabolic
163	0.005436	1	0.993879	0	0	0	0	0	0	0	0	0	0	0.48	0	0	0	0	0.51	15	984	Memory impairment, susceptibility to (3)	Neurological
402	0.005425	1	1.026112	0	0	0	0	0	0	0	0	0	0	0.01	0	0	0	0.02	0.95	15	102	Amyloid neuropathy, familial, several allelic types (3)	Neurological
255	0.0356	6	6.264128	0	0	0	0	0	0	0	0	0	0	0	0	0	0	0	1	15	103	Amyloidosis, senile systemic (3)	Neurological
120	0.078967	12	12.755321	0	0	0	0	0	0	0	0	0	0	0	0	0	0	0	1	15	98	Alzheimer disease-4, 606889 (3)	Neurological
446	0.005466	1	1.029305	0	0	0	0	0	0	0	0	0	0	0.08	0	0	0	0	0.91	15	124	Anorexia nervosa, susceptibility to, 606788 (3)	Nutritional
279	0.005466	1	1.029308	0	0	0	0	0	0	0	0	0	0	0.08	0	0	0	0	0.91	15	1367	Seasonal affective disorder, susceptibility to, 608516 (3)	Psychiatric
378	0.005369	1	0.989728	0	0	0	0	0	0	0	0	0	0	0.39	0	0	0	0.01	0.58	15	129	Anxiety-related personality traits (3)	Psychiatric
162	0.017103	3	3.004537	0	0	0	0	0	0	0	0	0	0	0.4	0	0	0	0	0.6	15	1128	Obsessive-compulsive disorder, protection against, 164230 (3)	Psychiatric
52	0.058893	9	9.862436	0	0	0	0	0	0	0	0	0	0	0.01	0	0	0	0	0.99	15	1359	Schizophrenia 5, 603175 (3)	Psychiatric
246	0.010707	2	1.999199	0	0	0	0	0	0	0	0	0	0	0	0	0	0	0	1	15	896	Liddle syndrome, 177200 (3)	Renal
257	0.02227	4	4.040565	0	0	0	0	0	0	0	0	0	0	0	0	0	0	0	1	15	9308	Renal tubular dysgenesis, 267430 (3)	Renal
58	0.005315	1	1.004295	0	0	0	0	0.01	0	0	0	0	0.01	0.02	0.01	0	0	0.08	0.87	15	475	Emphysema (3)	Respiratory
75	0.005425	1	1.026103	0	0	0	0	0	0	0	0	0	0	0.01	0	0	0	0.02	0.95	15	275	Carpal tunnel syndrome, familial (3)	Unclassified
445	0.005466	1	1.029306	0	0	0	0	0	0	0	0	0	0	0.08	0	0	0	0	0.91	15	74	Alcohol dependence, susceptibility to, 103780 (3)	Unclassified
512	0.005432	1	1.028209	0	0	0	0	0	0	0	0	0	0	0.01	0	0	0	0	0.98	15	1233	Placental abruption (3)	Unclassified
